# Supplementary material for: Participation in youth sports influences sarcopenia parameters in older adults
Source: PeerJ. 2023 Nov 10;11:e16432. doi: 10.7717/peerj.16432 (PMC10642365; doi:10.7717/peerj.16432)
Supplement: Supplemental Information 1 [file peerj-11-16432-s001.csv]

ID	WeekDay	activity	count	hour	minute	time	length	length_2	end_time	end_time_2
ID of the subject	Day of week when data was collected	Type of activity	Serial number of bout	Hour of the day when data were recoreded	Minutes of hour when data was recoreded	Start of time recording	Duration of selected bout of physical (in)activity in seconds	Duration of selected bout of physical (in)activity in seconds and minutes	End of time recording
1F053	Monday	sedentary	1	11	45	42300	1810	1810s (~30.17 minutes)	44110	12H 15M 10S
1F053	Monday	sedentary	2	13	8	47280	1820	1820s (~30.33 minutes)	49100	13H 38M 20S
1F053	Monday	sedentary	3	14	22	51720	2170	2170s (~36.17 minutes)	53890	14H 58M 10S
1F053	Monday	sedentary	4	15	41	56460	2430	2430s (~40.5 minutes)	58890	16H 21M 30S
1F053	Monday	mvpa_avg	1	18	15	65700	600	600s (~10 minutes)	66300	18H 25M 0S
1F053	Monday	sedentary	5	18	25	66300	1940	1940s (~32.33 minutes)	68240	18H 57M 20S
1F053	Monday	sedentary	6	19	45	71100	1880	1880s (~31.33 minutes)	72980	20H 16M 20S
1F053	Monday	sedentary	7	20	59	75540	1990	1990s (~33.17 minutes)	77530	21H 32M 10S
1F053	Tuesday	sedentary	1	7	4	25440	1840	1840s (~30.67 minutes)	27280	7H 34M 40S
1F053	Wednesday	sedentary	1	12	28	44880	1930	1930s (~32.17 minutes)	46810	13H 0M 10S
1F053	Wednesday	sedentary	2	18	14	65640	1890	1890s (~31.5 minutes)	67530	18H 45M 30S
1F053	Wednesday	sedentary	3	22	27	80820	1870	1870s (~31.17 minutes)	82690	22H 58M 10S
1F053	Thursday	sedentary	1	8	37	31020	1830	1830s (~30.5 minutes)	32850	9H 7M 30S
1F053	Thursday	sedentary	2	14	18	51480	2020	2020s (~33.67 minutes)	53500	14H 51M 40S
1F053	Thursday	sedentary	3	16	57	61020	1960	1960s (~32.67 minutes)	62980	17H 29M 40S
1F053	Thursday	sedentary	4	18	32	66720	1830	1830s (~30.5 minutes)	68550	19H 2M 30S
1F053	Thursday	sedentary	5	19	14	69240	1880	1880s (~31.33 minutes)	71120	19H 45M 20S
1F053	Friday	sedentary	1	7	59	28740	1830	1830s (~30.5 minutes)	30570	8H 29M 30S
1F053	Friday	sedentary	2	9	29	34140	1820	1820s (~30.33 minutes)	35960	9H 59M 20S
1F053	Friday	sedentary	3	10	43	38580	1980	1980s (~33 minutes)	40560	11H 16M 0S
1F053	Friday	sedentary	4	14	12	51120	1900	1900s (~31.67 minutes)	53020	14H 43M 40S
1F053	Friday	sedentary	5	21	45	78300	1870	1870s (~31.17 minutes)	80170	22H 16M 10S
1F053	Saturday	sedentary	1	8	48	31680	2020	2020s (~33.67 minutes)	33700	9H 21M 40S
1F053	Saturday	sedentary	2	13	41	49260	1810	1810s (~30.17 minutes)	51070	14H 11M 10S
1F053	Saturday	sedentary	3	14	40	52800	1810	1810s (~30.17 minutes)	54610	15H 10M 10S
1F053	Saturday	mvpa_avg	1	17	17	62220	600	600s (~10 minutes)	62820	17H 27M 0S
1F053	Saturday	sedentary	4	18	34	66840	1930	1930s (~32.17 minutes)	68770	19H 6M 10S
1F053	Saturday	sedentary	5	22	21	80460	1930	1930s (~32.17 minutes)	82390	22H 53M 10S
1F053	Sunday	sedentary	1	9	25	33900	2040	2040s (~34 minutes)	35940	9H 59M 0S
1F053	Sunday	sedentary	2	15	3	54180	1830	1830s (~30.5 minutes)	56010	15H 33M 30S
1F053	Sunday	sedentary	3	16	42	60120	1810	1810s (~30.17 minutes)	61930	17H 12M 10S
1F063	Friday	mvpa_avg	3	12	49	46140	990	990s (~16.5 minutes)	47130	13H 5M 30S
1F063	Friday	mvpa	1	12	52	46320	990	990s (~16.5 minutes)	47310	13H 8M 30S
1F063	Friday	mvpa_avg	4	16	58	61080	600	600s (~10 minutes)	61680	17H 8M 0S
1F063	Friday	mvpa_avg	5	17	41	63660	600	600s (~10 minutes)	64260	17H 51M 0S
1F063	Friday	mvpa_avg	6	18	10	65400	600	600s (~10 minutes)	66000	18H 20M 0S
1F063	Friday	sedentary	1	21	17	76620	1850	1850s (~30.83 minutes)	78470	21H 47M 50S
1F063	Saturday	mvpa_avg	1	11	42	42120	600	600s (~10 minutes)	42720	11H 52M 0S
1F063	Saturday	mvpa_avg	2	12	14	44040	600	600s (~10 minutes)	44640	12H 24M 0S
1F063	Saturday	mvpa_avg	3	12	25	44700	600	600s (~10 minutes)	45300	12H 35M 0S
1F063	Saturday	mvpa_avg	4	16	13	58380	680	680s (~11.33 minutes)	59060	16H 24M 20S
1F063	Saturday	mvpa	1	16	19	58740	680	680s (~11.33 minutes)	59420	16H 30M 20S
1F063	Saturday	mvpa_avg	5	16	43	60180	600	600s (~10 minutes)	60780	16H 53M 0S
1F063	Saturday	mvpa_avg	6	17	9	61740	660	660s (~11 minutes)	62400	17H 20M 0S
1F063	Saturday	mvpa	2	17	14	62040	660	660s (~11 minutes)	62700	17H 25M 0S
1F063	Saturday	mvpa_avg	7	17	30	63000	700	700s (~11.67 minutes)	63700	17H 41M 40S
1F063	Saturday	mvpa	3	17	36	63360	700	700s (~11.67 minutes)	64060	17H 47M 40S
1F063	Sunday	sedentary	1	8	38	31080	2080	2080s (~34.67 minutes)	33160	9H 12M 40S
1F063	Sunday	sedentary	2	12	42	45720	1900	1900s (~31.67 minutes)	47620	13H 13M 40S
1F063	Sunday	sedentary	3	14	46	53160	1940	1940s (~32.33 minutes)	55100	15H 18M 20S
1F063	Sunday	sedentary	4	15	58	57480	2140	2140s (~35.67 minutes)	59620	16H 33M 40S
1F063	Sunday	sedentary	5	19	12	69120	1910	1910s (~31.83 minutes)	71030	19H 43M 50S
1F063	Sunday	sedentary	6	21	5	75900	1970	1970s (~32.83 minutes)	77870	21H 37M 50S
1F063	Monday	sedentary	1	7	51	28260	1840	1840s (~30.67 minutes)	30100	8H 21M 40S
1F063	Monday	sedentary	2	11	4	39840	2040	2040s (~34 minutes)	41880	11H 38M 0S
1F063	Monday	mvpa_avg	1	12	4	43440	600	600s (~10 minutes)	44040	12H 14M 0S
1F063	Monday	mvpa_avg	2	13	14	47640	600	600s (~10 minutes)	48240	13H 24M 0S
1F063	Monday	sedentary	3	15	22	55320	1810	1810s (~30.17 minutes)	57130	15H 52M 10S
1F063	Monday	mvpa_avg	3	18	30	66600	600	600s (~10 minutes)	67200	18H 40M 0S
1F063	Monday	sedentary	4	18	47	67620	1870	1870s (~31.17 minutes)	69490	19H 18M 10S
1F063	Monday	sedentary	5	19	51	71460	1810	1810s (~30.17 minutes)	73270	20H 21M 10S
1F063	Tuesday	mvpa_avg	1	9	24	33840	750	750s (~12.5 minutes)	34590	9H 36M 30S
1F063	Tuesday	mvpa	1	9	32	34320	750	750s (~12.5 minutes)	35070	9H 44M 30S
1F063	Tuesday	mvpa_avg	2	10	47	38820	770	770s (~12.83 minutes)	39590	10H 59M 50S
1F063	Tuesday	mvpa	2	10	52	39120	770	770s (~12.83 minutes)	39890	11H 4M 50S
1F063	Tuesday	mvpa_avg	3	11	39	41940	600	600s (~10 minutes)	42540	11H 49M 0S
1F063	Tuesday	mvpa_avg	4	11	53	42780	600	600s (~10 minutes)	43380	12H 3M 0S
1F063	Tuesday	mvpa_avg	5	12	8	43680	600	600s (~10 minutes)	44280	12H 18M 0S
1F063	Tuesday	mvpa_avg	6	12	13	43980	600	600s (~10 minutes)	44580	12H 23M 0S
1F063	Tuesday	mvpa_avg	7	12	22	44520	600	600s (~10 minutes)	45120	12H 32M 0S
1F063	Tuesday	sedentary	1	14	59	53940	2270	2270s (~37.83 minutes)	56210	15H 36M 50S
1F063	Wednesday	mvpa_avg	1	8	9	29340	600	600s (~10 minutes)	29940	8H 19M 0S
1F063	Wednesday	sedentary	1	13	23	48180	1900	1900s (~31.67 minutes)	50080	13H 54M 40S
1F063	Wednesday	mvpa_avg	2	16	37	59820	600	600s (~10 minutes)	60420	16H 47M 0S
1F063	Wednesday	mvpa_avg	3	17	17	62220	780	780s (~13 minutes)	63000	17H 30M 0S
1F063	Wednesday	mvpa	1	17	24	62640	780	780s (~13 minutes)	63420	17H 37M 0S
1F063	Wednesday	sedentary	2	18	53	67980	1980	1980s (~33 minutes)	69960	19H 26M 0S
1F063	Thursday	mvpa_avg	1	8	45	31500	600	600s (~10 minutes)	32100	8H 55M 0S
1F063	Thursday	mvpa_avg	2	9	38	34680	610	610s (~10.17 minutes)	35290	9H 48M 10S
1F063	Thursday	mvpa	1	9	43	34980	610	610s (~10.17 minutes)	35590	9H 53M 10S
1F063	Thursday	mvpa_avg	3	10	3	36180	600	600s (~10 minutes)	36780	10H 13M 0S
1F063	Thursday	mvpa_avg	4	12	28	44880	600	600s (~10 minutes)	45480	12H 38M 0S
1F063	Thursday	mvpa_avg	5	12	34	45240	600	600s (~10 minutes)	45840	12H 44M 0S
1F063	Thursday	sedentary	1	14	50	53400	1830	1830s (~30.5 minutes)	55230	15H 20M 30S
1F063	Thursday	mvpa_avg	6	16	8	58080	600	600s (~10 minutes)	58680	16H 18M 0S
1F063	Thursday	mvpa_avg	7	17	1	61260	600	600s (~10 minutes)	61860	17H 11M 0S
1F063	Thursday	mvpa_avg	8	17	6	61560	600	600s (~10 minutes)	62160	17H 16M 0S
1F063	Thursday	mvpa_avg	9	17	9	61740	600	600s (~10 minutes)	62340	17H 19M 0S
1F063	Thursday	mvpa_avg	10	17	13	61980	600	600s (~10 minutes)	62580	17H 23M 0S
1F063	Thursday	mvpa_avg	11	17	15	62100	600	600s (~10 minutes)	62700	17H 25M 0S
1F063	Thursday	sedentary	2	17	25	62700	1840	1840s (~30.67 minutes)	64540	17H 55M 40S
1F063	Thursday	sedentary	3	20	1	72060	1990	1990s (~33.17 minutes)	74050	20H 34M 10S
1F063	Friday	mvpa_avg	1	9	14	33240	600	600s (~10 minutes)	33840	9H 24M 0S
1F063	Friday	mvpa_avg	2	10	34	38040	600	600s (~10 minutes)	38640	10H 44M 0S
1F064	Tuesday	sedentary	1	15	32	55920	2220	2220s (~37 minutes)	58140	16H 9M 0S
1F064	Tuesday	mvpa_avg	1	18	54	68040	600	600s (~10 minutes)	68640	19H 4M 0S
1F064	Tuesday	sedentary	2	22	47	82020	2010	2010s (~33.5 minutes)	84030	23H 20M 30S
1F064	Wednesday	sedentary	1	9	45	35100	2150	2150s (~35.83 minutes)	37250	10H 20M 50S
1F064	Wednesday	mvpa_avg	1	11	33	41580	600	600s (~10 minutes)	42180	11H 43M 0S
1F064	Wednesday	sedentary	2	14	11	51060	1850	1850s (~30.83 minutes)	52910	14H 41M 50S
1F064	Wednesday	sedentary	3	16	56	60960	1960	1960s (~32.67 minutes)	62920	17H 28M 40S
1F064	Wednesday	mvpa_avg	2	18	4	65040	1130	1130s (~18.83 minutes)	66170	18H 22M 50S
1F064	Wednesday	mvpa	1	18	18	65880	690	690s (~11.5 minutes)	66570	18H 29M 30S
1F064	Wednesday	mvpa	2	18	37	67020	1040	1040s (~17.33 minutes)	68060	18H 54M 20S
1F064	Thursday	mvpa_avg	1	9	50	35400	600	600s (~10 minutes)	36000	10H 0M 0S
1F064	Thursday	mvpa_avg	2	11	1	39660	600	600s (~10 minutes)	40260	11H 11M 0S
1F064	Thursday	sedentary	1	11	18	40680	1880	1880s (~31.33 minutes)	42560	11H 49M 20S
1F064	Thursday	mvpa_avg	3	11	51	42660	600	600s (~10 minutes)	43260	12H 1M 0S
1F064	Thursday	mvpa_avg	4	12	23	44580	600	600s (~10 minutes)	45180	12H 33M 0S
1F064	Thursday	sedentary	2	15	10	54600	1870	1870s (~31.17 minutes)	56470	15H 41M 10S
1F064	Thursday	mvpa_avg	5	19	49	71340	600	600s (~10 minutes)	71940	19H 59M 0S
1F064	Friday	mvpa_avg	1	8	47	31620	1130	1130s (~18.83 minutes)	32750	9H 5M 50S
1F064	Friday	mvpa	1	8	54	32040	1000	1000s (~16.67 minutes)	33040	9H 10M 40S
1F064	Friday	mvpa	2	9	45	35100	730	730s (~12.17 minutes)	35830	9H 57M 10S
1F064	Friday	mvpa_avg	2	10	45	38700	870	870s (~14.5 minutes)	39570	10H 59M 30S
1F064	Friday	mvpa	3	10	50	39000	870	870s (~14.5 minutes)	39870	11H 4M 30S
1F064	Friday	sedentary	1	17	29	62940	1970	1970s (~32.83 minutes)	64910	18H 1M 50S
1F064	Friday	sedentary	2	20	48	74880	1840	1840s (~30.67 minutes)	76720	21H 18M 40S
1F064	Friday	sedentary	3	22	35	81300	1940	1940s (~32.33 minutes)	83240	23H 7M 20S
1F064	Saturday	mvpa_avg	1	9	32	34320	600	600s (~10 minutes)	34920	9H 42M 0S
1F064	Saturday	sedentary	1	14	43	52980	1830	1830s (~30.5 minutes)	54810	15H 13M 30S
1F064	Saturday	sedentary	2	22	41	81660	1850	1850s (~30.83 minutes)	83510	23H 11M 50S
1F064	Sunday	mvpa_avg	1	9	16	33360	600	600s (~10 minutes)	33960	9H 26M 0S
1F064	Sunday	mvpa_avg	2	9	49	35340	600	600s (~10 minutes)	35940	9H 59M 0S
1F064	Sunday	mvpa_avg	3	10	7	36420	610	610s (~10.17 minutes)	37030	10H 17M 10S
1F064	Sunday	mvpa	1	10	13	36780	610	610s (~10.17 minutes)	37390	10H 23M 10S
1F064	Sunday	mvpa_avg	4	10	23	37380	600	600s (~10 minutes)	37980	10H 33M 0S
1F064	Sunday	mvpa_avg	5	11	54	42840	600	600s (~10 minutes)	43440	12H 4M 0S
1F064	Sunday	sedentary	1	12	16	44160	1830	1830s (~30.5 minutes)	45990	12H 46M 30S
1F064	Sunday	mvpa_avg	6	12	49	46140	600	600s (~10 minutes)	46740	12H 59M 0S
1F064	Sunday	mvpa_avg	7	13	53	49980	600	600s (~10 minutes)	50580	14H 3M 0S
1F064	Sunday	mvpa_avg	8	14	7	50820	600	600s (~10 minutes)	51420	14H 17M 0S
1F064	Sunday	sedentary	2	15	35	56100	1810	1810s (~30.17 minutes)	57910	16H 5M 10S
1F064	Sunday	sedentary	3	16	6	57960	1850	1850s (~30.83 minutes)	59810	16H 36M 50S
1F064	Sunday	mvpa_avg	9	16	40	60000	600	600s (~10 minutes)	60600	16H 50M 0S
1F064	Sunday	sedentary	4	22	37	81420	1840	1840s (~30.67 minutes)	83260	23H 7M 40S
1F064	Monday	mvpa_avg	1	7	0	25200	600	600s (~10 minutes)	25800	7H 10M 0S
1F064	Monday	mvpa_avg	2	10	1	36060	600	600s (~10 minutes)	36660	10H 11M 0S
1F064	Monday	mvpa_avg	3	10	3	36180	600	600s (~10 minutes)	36780	10H 13M 0S
1F064	Monday	mvpa_avg	4	11	57	43020	600	600s (~10 minutes)	43620	12H 7M 0S
1F064	Monday	sedentary	1	17	3	61380	2080	2080s (~34.67 minutes)	63460	17H 37M 40S
1F064	Monday	sedentary	2	22	20	80400	1930	1930s (~32.17 minutes)	82330	22H 52M 10S
1F073	Sunday	mvpa_avg	1	9	16	33360	710	710s (~11.83 minutes)	34070	9H 27M 50S
1F073	Sunday	mvpa	1	9	22	33720	710	710s (~11.83 minutes)	34430	9H 33M 50S
1F073	Sunday	mvpa_avg	2	11	9	40140	600	600s (~10 minutes)	40740	11H 19M 0S
1F073	Sunday	sedentary	1	11	24	41040	1910	1910s (~31.83 minutes)	42950	11H 55M 50S
1F073	Sunday	mvpa_avg	3	12	0	43200	600	600s (~10 minutes)	43800	12H 10M 0S
1F073	Sunday	mvpa_avg	4	12	31	45060	790	790s (~13.17 minutes)	45850	12H 44M 10S
1F073	Sunday	mvpa	2	12	38	45480	790	790s (~13.17 minutes)	46270	12H 51M 10S
1F073	Sunday	mvpa_avg	5	16	49	60540	1040	1040s (~17.33 minutes)	61580	17H 6M 20S
1F073	Sunday	mvpa	3	16	54	60840	1040	1040s (~17.33 minutes)	61880	17H 11M 20S
1F073	Monday	mvpa_avg	1	8	0	28800	1440	1440s (~24 minutes)	30240	8H 24M 0S
1F073	Monday	mvpa	1	8	5	29100	710	710s (~11.83 minutes)	29810	8H 16M 50S
1F073	Monday	mvpa	2	8	39	31140	700	700s (~11.67 minutes)	31840	8H 50M 40S
1F073	Monday	mvpa	3	9	1	32460	710	710s (~11.83 minutes)	33170	9H 12M 50S
1F073	Monday	mvpa	4	9	24	33840	650	650s (~10.83 minutes)	34490	9H 34M 50S
1F073	Monday	mvpa	5	9	46	35160	1070	1070s (~17.83 minutes)	36230	10H 3M 50S
1F073	Monday	mvpa_avg	2	10	53	39180	600	600s (~10 minutes)	39780	11H 3M 0S
1F073	Monday	mvpa_avg	3	11	13	40380	600	600s (~10 minutes)	40980	11H 23M 0S
1F073	Monday	sedentary	1	14	28	52080	2030	2030s (~33.83 minutes)	54110	15H 1M 50S
1F073	Tuesday	mvpa_avg	1	11	7	40020	950	950s (~15.83 minutes)	40970	11H 22M 50S
1F073	Tuesday	mvpa	1	11	13	40380	630	630s (~10.5 minutes)	41010	11H 23M 30S
1F073	Tuesday	mvpa	2	11	29	41340	920	920s (~15.33 minutes)	42260	11H 44M 20S
1F073	Tuesday	mvpa_avg	2	12	25	44700	1000	1000s (~16.67 minutes)	45700	12H 41M 40S
1F073	Tuesday	mvpa	3	12	34	45240	1000	1000s (~16.67 minutes)	46240	12H 50M 40S
1F073	Wednesday	mvpa_avg	1	7	23	26580	650	650s (~10.83 minutes)	27230	7H 33M 50S
1F073	Wednesday	mvpa	1	7	28	26880	650	650s (~10.83 minutes)	27530	7H 38M 50S
1F073	Wednesday	mvpa_avg	2	9	3	32580	640	640s (~10.67 minutes)	33220	9H 13M 40S
1F073	Wednesday	mvpa	2	9	8	32880	640	640s (~10.67 minutes)	33520	9H 18M 40S
1F073	Wednesday	mvpa_avg	3	10	34	38040	600	600s (~10 minutes)	38640	10H 44M 0S
1F073	Wednesday	mvpa_avg	4	10	59	39540	600	600s (~10 minutes)	40140	11H 9M 0S
1F073	Wednesday	mvpa_avg	5	11	35	41700	600	600s (~10 minutes)	42300	11H 45M 0S
1F073	Wednesday	mvpa_avg	6	12	2	43320	600	600s (~10 minutes)	43920	12H 12M 0S
1F073	Wednesday	mvpa_avg	7	12	20	44400	600	600s (~10 minutes)	45000	12H 30M 0S
1F073	Wednesday	sedentary	1	17	7	61620	2270	2270s (~37.83 minutes)	63890	17H 44M 50S
1F073	Thursday	sedentary	1	9	43	34980	1820	1820s (~30.33 minutes)	36800	10H 13M 20S
1F073	Thursday	mvpa_avg	1	10	10	36600	1060	1060s (~17.67 minutes)	37660	10H 27M 40S
1F073	Thursday	mvpa	1	10	17	37020	810	810s (~13.5 minutes)	37830	10H 30M 30S
1F073	Thursday	mvpa	2	10	48	38880	700	700s (~11.67 minutes)	39580	10H 59M 40S
1F073	Thursday	mvpa	3	11	8	40080	710	710s (~11.83 minutes)	40790	11H 19M 50S
1F073	Thursday	mvpa	4	11	29	41340	640	640s (~10.67 minutes)	41980	11H 39M 40S
1F073	Thursday	mvpa_avg	2	12	13	43980	600	600s (~10 minutes)	44580	12H 23M 0S
1F073	Thursday	mvpa_avg	3	14	30	52200	600	600s (~10 minutes)	52800	14H 40M 0S
1F073	Friday	mvpa_avg	1	8	49	31740	650	650s (~10.83 minutes)	32390	8H 59M 50S
1F073	Friday	mvpa	1	8	56	32160	650	650s (~10.83 minutes)	32810	9H 6M 50S
1F073	Friday	mvpa_avg	2	9	14	33240	610	610s (~10.17 minutes)	33850	9H 24M 10S
1F073	Friday	mvpa	2	9	20	33600	610	610s (~10.17 minutes)	34210	9H 30M 10S
1F073	Friday	mvpa_avg	3	10	58	39480	600	600s (~10 minutes)	40080	11H 8M 0S
1F073	Friday	mvpa_avg	4	11	31	41460	600	600s (~10 minutes)	42060	11H 41M 0S
1F073	Friday	mvpa_avg	5	16	54	60840	600	600s (~10 minutes)	61440	17H 4M 0S
1F073	Friday	sedentary	1	19	9	68940	1920	1920s (~32 minutes)	70860	19H 41M 0S
1F073	Saturday	mvpa_avg	1	7	21	26460	680	680s (~11.33 minutes)	27140	7H 32M 20S
1F073	Saturday	mvpa	1	7	27	26820	680	680s (~11.33 minutes)	27500	7H 38M 20S
1F073	Saturday	mvpa_avg	2	8	48	31680	600	600s (~10 minutes)	32280	8H 58M 0S
1F073	Saturday	mvpa_avg	3	9	17	33420	600	600s (~10 minutes)	34020	9H 27M 0S
1F073	Saturday	mvpa_avg	4	9	37	34620	600	600s (~10 minutes)	35220	9H 47M 0S
1F073	Saturday	mvpa_avg	5	9	56	35760	600	600s (~10 minutes)	36360	10H 6M 0S
1F073	Saturday	mvpa_avg	6	10	22	37320	600	600s (~10 minutes)	37920	10H 32M 0S
1F073	Saturday	sedentary	1	17	56	64560	1920	1920s (~32 minutes)	66480	18H 28M 0S
1F081	Wednesday	sedentary	1	12	52	46320	2000	2000s (~33.33 minutes)	48320	13H 25M 20S
1F081	Wednesday	mvpa_avg	1	13	58	50280	730	730s (~12.17 minutes)	51010	14H 10M 10S
1F081	Wednesday	mvpa	1	14	2	50520	730	730s (~12.17 minutes)	51250	14H 14M 10S
1F081	Wednesday	mvpa_avg	2	17	21	62460	1240	1240s (~20.67 minutes)	63700	17H 41M 40S
1F081	Wednesday	mvpa	2	17	26	62760	1240	1240s (~20.67 minutes)	64000	17H 46M 40S
1F081	Wednesday	sedentary	2	20	7	72420	2020	2020s (~33.67 minutes)	74440	20H 40M 40S
1F081	Wednesday	sedentary	3	21	6	75960	2240	2240s (~37.33 minutes)	78200	21H 43M 20S
1F081	Thursday	mvpa_avg	1	6	11	22260	600	600s (~10 minutes)	22860	6H 21M 0S
1F081	Thursday	mvpa_avg	2	6	38	23880	620	620s (~10.33 minutes)	24500	6H 48M 20S
1F081	Thursday	mvpa	1	6	42	24120	620	620s (~10.33 minutes)	24740	6H 52M 20S
1F081	Thursday	mvpa_avg	3	7	21	26460	620	620s (~10.33 minutes)	27080	7H 31M 20S
1F081	Thursday	mvpa	2	7	24	26640	620	620s (~10.33 minutes)	27260	7H 34M 20S
1F081	Thursday	mvpa_avg	4	8	7	29220	600	600s (~10 minutes)	29820	8H 17M 0S
1F081	Thursday	mvpa_avg	5	8	9	29340	600	600s (~10 minutes)	29940	8H 19M 0S
1F081	Thursday	mvpa_avg	6	9	10	33000	600	600s (~10 minutes)	33600	9H 20M 0S
1F081	Thursday	mvpa_avg	7	9	22	33720	850	850s (~14.17 minutes)	34570	9H 36M 10S
1F081	Thursday	mvpa	3	9	27	34020	710	710s (~11.83 minutes)	34730	9H 38M 50S
1F081	Thursday	mvpa	4	9	50	35400	740	740s (~12.33 minutes)	36140	10H 2M 20S
1F081	Thursday	sedentary	2	10	14	36840	1960	1960s (~32.67 minutes)	38800	10H 46M 40S
1F081	Thursday	sedentary	3	11	30	41400	1910	1910s (~31.83 minutes)	43310	12H 1M 50S
1F081	Thursday	sedentary	4	17	13	61980	1830	1830s (~30.5 minutes)	63810	17H 43M 30S
1F081	Thursday	mvpa_avg	8	19	37	70620	600	600s (~10 minutes)	71220	19H 47M 0S
1F081	Thursday	sedentary	5	20	17	73020	1950	1950s (~32.5 minutes)	74970	20H 49M 30S
1F081	Thursday	sedentary	6	21	2	75720	2180	2180s (~36.33 minutes)	77900	21H 38M 20S
1F081	Thursday	mvpa_avg	9	23	7	83220	600	600s (~10 minutes)	83820	23H 17M 0S
1F081	Friday	mvpa_avg	1	7	16	26160	600	600s (~10 minutes)	26760	7H 26M 0S
1F081	Friday	mvpa_avg	2	8	3	28980	600	600s (~10 minutes)	29580	8H 13M 0S
1F081	Friday	mvpa_avg	3	8	29	30540	600	600s (~10 minutes)	31140	8H 39M 0S
1F081	Friday	sedentary	1	13	8	47280	1820	1820s (~30.33 minutes)	49100	13H 38M 20S
1F081	Friday	sedentary	2	15	7	54420	1880	1880s (~31.33 minutes)	56300	15H 38M 20S
1F081	Friday	sedentary	3	17	20	62400	2520	2520s (~42 minutes)	64920	18H 2M 0S
1F081	Friday	sedentary	4	19	57	71820	1870	1870s (~31.17 minutes)	73690	20H 28M 10S
1F081	Friday	sedentary	5	20	50	75000	2090	2090s (~34.83 minutes)	77090	21H 24M 50S
1F081	Friday	sedentary	6	21	49	78540	2050	2050s (~34.17 minutes)	80590	22H 23M 10S
1F081	Saturday	mvpa_avg	1	7	15	26100	600	600s (~10 minutes)	26700	7H 25M 0S
1F081	Saturday	mvpa_avg	2	7	58	28680	600	600s (~10 minutes)	29280	8H 8M 0S
1F081	Saturday	mvpa_avg	3	8	3	28980	600	600s (~10 minutes)	29580	8H 13M 0S
1F081	Saturday	mvpa_avg	4	12	9	43740	600	600s (~10 minutes)	44340	12H 19M 0S
1F081	Saturday	sedentary	1	15	41	56460	1830	1830s (~30.5 minutes)	58290	16H 11M 30S
1F081	Saturday	sedentary	2	16	22	58920	1970	1970s (~32.83 minutes)	60890	16H 54M 50S
1F081	Saturday	sedentary	3	19	2	68520	2100	2100s (~35 minutes)	70620	19H 37M 0S
1F081	Saturday	sedentary	4	20	55	75300	2130	2130s (~35.5 minutes)	77430	21H 30M 30S
1F081	Sunday	mvpa_avg	1	8	32	30720	1220	1220s (~20.33 minutes)	31940	8H 52M 20S
1F081	Sunday	mvpa	1	8	38	31080	1030	1030s (~17.17 minutes)	32110	8H 55M 10S
1F081	Sunday	mvpa	2	9	31	34260	790	790s (~13.17 minutes)	35050	9H 44M 10S
1F081	Sunday	mvpa_avg	2	12	40	45600	670	670s (~11.17 minutes)	46270	12H 51M 10S
1F081	Sunday	mvpa	3	12	46	45960	670	670s (~11.17 minutes)	46630	12H 57M 10S
1F081	Sunday	mvpa_avg	3	15	20	55200	700	700s (~11.67 minutes)	55900	15H 31M 40S
1F081	Sunday	mvpa	4	15	24	55440	700	700s (~11.67 minutes)	56140	15H 35M 40S
1F081	Sunday	sedentary	1	16	55	60900	2320	2320s (~38.67 minutes)	63220	17H 33M 40S
1F081	Sunday	sedentary	2	18	20	66000	2080	2080s (~34.67 minutes)	68080	18H 54M 40S
1F081	Sunday	sedentary	3	20	9	72540	1940	1940s (~32.33 minutes)	74480	20H 41M 20S
1F081	Sunday	sedentary	4	20	55	75300	1870	1870s (~31.17 minutes)	77170	21H 26M 10S
1F081	Sunday	sedentary	5	21	40	78000	2680	2680s (~44.67 minutes)	80680	22H 24M 40S
1F081	Monday	mvpa_avg	1	7	17	26220	600	600s (~10 minutes)	26820	7H 27M 0S
1F081	Monday	mvpa_avg	2	7	55	28500	600	600s (~10 minutes)	29100	8H 5M 0S
1F081	Monday	mvpa_avg	3	9	29	34140	600	600s (~10 minutes)	34740	9H 39M 0S
1F081	Monday	sedentary	1	17	38	63480	2210	2210s (~36.83 minutes)	65690	18H 14M 50S
1F081	Monday	sedentary	2	19	17	69420	2070	2070s (~34.5 minutes)	71490	19H 51M 30S
1F081	Monday	sedentary	3	21	40	78000	1940	1940s (~32.33 minutes)	79940	22H 12M 20S
1F081	Tuesday	mvpa_avg	1	7	16	26160	600	600s (~10 minutes)	26760	7H 26M 0S
1F081	Tuesday	mvpa_avg	2	7	55	28500	600	600s (~10 minutes)	29100	8H 5M 0S
1F081	Tuesday	mvpa_avg	3	8	7	29220	600	600s (~10 minutes)	29820	8H 17M 0S
1F081	Tuesday	sedentary	1	14	39	52740	1900	1900s (~31.67 minutes)	54640	15H 10M 40S
1F081	Tuesday	mvpa_avg	4	17	13	61980	780	780s (~13 minutes)	62760	17H 26M 0S
1F081	Tuesday	mvpa	1	17	16	62160	630	630s (~10.5 minutes)	62790	17H 26M 30S
1F081	Tuesday	mvpa	2	17	45	63900	730	730s (~12.17 minutes)	64630	17H 57M 10S
1F081	Tuesday	mvpa	3	18	41	67260	620	620s (~10.33 minutes)	67880	18H 51M 20S
1F081	Tuesday	sedentary	2	19	1	68460	2060	2060s (~34.33 minutes)	70520	19H 35M 20S
1F081	Tuesday	sedentary	3	20	7	72420	1830	1830s (~30.5 minutes)	74250	20H 37M 30S
1F081	Tuesday	sedentary	4	20	59	75540	2000	2000s (~33.33 minutes)	77540	21H 32M 20S
1F081	Tuesday	sedentary	5	22	0	79200	2430	2430s (~40.5 minutes)	81630	22H 40M 30S
1F084	Monday	mvpa_avg	1	15	43	56580	1000	1000s (~16.67 minutes)	57580	15H 59M 40S
1F084	Monday	mvpa	1	15	50	57000	1000	1000s (~16.67 minutes)	58000	16H 6M 40S
1F084	Monday	sedentary	1	16	59	61140	1930	1930s (~32.17 minutes)	63070	17H 31M 10S
1F084	Monday	mvpa_avg	2	18	36	66960	600	600s (~10 minutes)	67560	18H 46M 0S
1F084	Monday	mvpa_avg	3	19	57	71820	600	600s (~10 minutes)	72420	20H 7M 0S
1F084	Monday	mvpa_avg	4	20	17	73020	600	600s (~10 minutes)	73620	20H 27M 0S
1F084	Monday	mvpa_avg	5	20	20	73200	600	600s (~10 minutes)	73800	20H 30M 0S
1F084	Monday	mvpa_avg	6	20	31	73860	600	600s (~10 minutes)	74460	20H 41M 0S
1F084	Monday	mvpa_avg	7	20	35	74100	600	600s (~10 minutes)	74700	20H 45M 0S
1F084	Monday	mvpa_avg	8	21	36	77760	600	600s (~10 minutes)	78360	21H 46M 0S
1F084	Monday	mvpa_avg	9	21	53	78780	600	600s (~10 minutes)	79380	22H 3M 0S
1F084	Tuesday	mvpa_avg	1	8	9	29340	600	600s (~10 minutes)	29940	8H 19M 0S
1F084	Tuesday	mvpa_avg	2	9	18	33480	930	930s (~15.5 minutes)	34410	9H 33M 30S
1F084	Tuesday	mvpa	1	9	25	33900	930	930s (~15.5 minutes)	34830	9H 40M 30S
1F084	Tuesday	mvpa_avg	3	10	10	36600	600	600s (~10 minutes)	37200	10H 20M 0S
1F084	Tuesday	mvpa_avg	4	11	8	40080	600	600s (~10 minutes)	40680	11H 18M 0S
1F084	Tuesday	mvpa_avg	5	11	39	41940	600	600s (~10 minutes)	42540	11H 49M 0S
1F084	Tuesday	mvpa_avg	6	12	6	43560	600	600s (~10 minutes)	44160	12H 16M 0S
1F084	Tuesday	mvpa_avg	7	12	57	46620	600	600s (~10 minutes)	47220	13H 7M 0S
1F084	Tuesday	mvpa_avg	8	13	21	48060	600	600s (~10 minutes)	48660	13H 31M 0S
1F084	Tuesday	sedentary	1	16	3	57780	1870	1870s (~31.17 minutes)	59650	16H 34M 10S
1F084	Tuesday	sedentary	2	16	40	60000	2140	2140s (~35.67 minutes)	62140	17H 15M 40S
1F084	Tuesday	mvpa_avg	9	18	17	65820	600	600s (~10 minutes)	66420	18H 27M 0S
1F084	Tuesday	mvpa_avg	10	19	31	70260	600	600s (~10 minutes)	70860	19H 41M 0S
1F084	Tuesday	mvpa_avg	11	19	35	70500	600	600s (~10 minutes)	71100	19H 45M 0S
1F084	Tuesday	mvpa_avg	12	21	29	77340	600	600s (~10 minutes)	77940	21H 39M 0S
1F084	Wednesday	sedentary	1	6	57	25020	1880	1880s (~31.33 minutes)	26900	7H 28M 20S
1F084	Wednesday	mvpa_avg	1	9	18	33480	890	890s (~14.83 minutes)	34370	9H 32M 50S
1F084	Wednesday	mvpa	1	9	25	33900	890	890s (~14.83 minutes)	34790	9H 39M 50S
1F084	Wednesday	mvpa_avg	2	10	21	37260	600	600s (~10 minutes)	37860	10H 31M 0S
1F084	Wednesday	mvpa_avg	3	10	40	38400	600	600s (~10 minutes)	39000	10H 50M 0S
1F084	Wednesday	mvpa_avg	4	10	58	39480	700	700s (~11.67 minutes)	40180	11H 9M 40S
1F084	Wednesday	mvpa	2	11	14	40440	610	610s (~10.17 minutes)	41050	11H 24M 10S
1F084	Wednesday	mvpa	3	11	25	41100	690	690s (~11.5 minutes)	41790	11H 36M 30S
1F084	Wednesday	mvpa_avg	5	11	52	42720	600	600s (~10 minutes)	43320	12H 2M 0S
1F084	Wednesday	sedentary	2	15	33	55980	2020	2020s (~33.67 minutes)	58000	16H 6M 40S
1F084	Wednesday	mvpa_avg	6	17	45	63900	600	600s (~10 minutes)	64500	17H 55M 0S
1F084	Wednesday	mvpa_avg	7	17	57	64620	600	600s (~10 minutes)	65220	18H 7M 0S
1F084	Wednesday	mvpa_avg	8	18	0	64800	600	600s (~10 minutes)	65400	18H 10M 0S
1F084	Wednesday	mvpa_avg	9	19	5	68700	600	600s (~10 minutes)	69300	19H 15M 0S
1F084	Wednesday	mvpa_avg	10	19	20	69600	600	600s (~10 minutes)	70200	19H 30M 0S
1F084	Wednesday	sedentary	3	21	20	76800	1870	1870s (~31.17 minutes)	78670	21H 51M 10S
1F084	Thursday	mvpa_avg	1	8	42	31320	600	600s (~10 minutes)	31920	8H 52M 0S
1F084	Thursday	mvpa_avg	2	9	1	32460	600	600s (~10 minutes)	33060	9H 11M 0S
1F084	Thursday	mvpa_avg	3	9	14	33240	600	600s (~10 minutes)	33840	9H 24M 0S
1F084	Thursday	mvpa_avg	4	9	59	35940	600	600s (~10 minutes)	36540	10H 9M 0S
1F084	Thursday	sedentary	1	10	15	36900	1900	1900s (~31.67 minutes)	38800	10H 46M 40S
1F084	Thursday	mvpa_avg	5	10	50	39000	600	600s (~10 minutes)	39600	11H 0M 0S
1F084	Thursday	mvpa_avg	6	13	14	47640	600	600s (~10 minutes)	48240	13H 24M 0S
1F084	Thursday	sedentary	2	14	46	53160	2150	2150s (~35.83 minutes)	55310	15H 21M 50S
1F084	Thursday	mvpa_avg	7	16	21	58860	600	600s (~10 minutes)	59460	16H 31M 0S
1F084	Thursday	mvpa_avg	8	16	31	59460	600	600s (~10 minutes)	60060	16H 41M 0S
1F084	Thursday	mvpa_avg	9	16	37	59820	600	600s (~10 minutes)	60420	16H 47M 0S
1F084	Thursday	mvpa_avg	10	16	43	60180	600	600s (~10 minutes)	60780	16H 53M 0S
1F084	Thursday	mvpa_avg	11	16	46	60360	600	600s (~10 minutes)	60960	16H 56M 0S
1F084	Thursday	mvpa_avg	12	18	31	66660	600	600s (~10 minutes)	67260	18H 41M 0S
1F084	Thursday	mvpa_avg	13	18	50	67800	600	600s (~10 minutes)	68400	19H 0M 0S
1F084	Thursday	mvpa_avg	14	19	30	70200	640	640s (~10.67 minutes)	70840	19H 40M 40S
1F084	Thursday	mvpa	1	19	35	70500	640	640s (~10.67 minutes)	71140	19H 45M 40S
1F084	Thursday	mvpa_avg	15	20	30	73800	600	600s (~10 minutes)	74400	20H 40M 0S
1F084	Thursday	mvpa_avg	16	20	34	74040	600	600s (~10 minutes)	74640	20H 44M 0S
1F084	Thursday	sedentary	3	22	2	79320	1830	1830s (~30.5 minutes)	81150	22H 32M 30S
1F084	Friday	mvpa_avg	1	9	27	34020	600	600s (~10 minutes)	34620	9H 37M 0S
1F084	Friday	mvpa_avg	2	10	13	36780	600	600s (~10 minutes)	37380	10H 23M 0S
1F084	Friday	mvpa_avg	3	10	41	38460	600	600s (~10 minutes)	39060	10H 51M 0S
1F084	Friday	mvpa_avg	4	11	6	39960	600	600s (~10 minutes)	40560	11H 16M 0S
1F084	Friday	mvpa_avg	5	12	0	43200	600	600s (~10 minutes)	43800	12H 10M 0S
1F084	Friday	mvpa_avg	6	12	12	43920	600	600s (~10 minutes)	44520	12H 22M 0S
1F084	Friday	sedentary	1	15	58	57480	2080	2080s (~34.67 minutes)	59560	16H 32M 40S
1F084	Friday	sedentary	2	17	23	62580	1870	1870s (~31.17 minutes)	64450	17H 54M 10S
1F084	Friday	mvpa_avg	7	18	51	67860	600	600s (~10 minutes)	68460	19H 1M 0S
1F084	Friday	sedentary	3	21	57	79020	1810	1810s (~30.17 minutes)	80830	22H 27M 10S
1F084	Saturday	sedentary	1	9	14	33240	1980	1980s (~33 minutes)	35220	9H 47M 0S
1F084	Saturday	mvpa_avg	1	10	40	38400	1200	1200s (~20 minutes)	39600	11H 0M 0S
1F084	Saturday	mvpa	1	10	49	38940	630	630s (~10.5 minutes)	39570	10H 59M 30S
1F084	Saturday	mvpa	2	11	2	39720	1170	1170s (~19.5 minutes)	40890	11H 21M 30S
1F084	Saturday	mvpa_avg	2	12	9	43740	600	600s (~10 minutes)	44340	12H 19M 0S
1F084	Saturday	mvpa_avg	3	13	0	46800	600	600s (~10 minutes)	47400	13H 10M 0S
1F084	Saturday	mvpa_avg	4	13	53	49980	600	600s (~10 minutes)	50580	14H 3M 0S
1F084	Saturday	mvpa_avg	5	14	4	50640	600	600s (~10 minutes)	51240	14H 14M 0S
1F084	Saturday	mvpa_avg	6	14	18	51480	600	600s (~10 minutes)	52080	14H 28M 0S
1F084	Saturday	mvpa_avg	7	15	36	56160	600	600s (~10 minutes)	56760	15H 46M 0S
1F084	Saturday	mvpa_avg	8	17	29	62940	600	600s (~10 minutes)	63540	17H 39M 0S
1F084	Saturday	mvpa_avg	9	17	33	63180	600	600s (~10 minutes)	63780	17H 43M 0S
1F084	Saturday	sedentary	2	18	5	65100	1930	1930s (~32.17 minutes)	67030	18H 37M 10S
1F084	Saturday	sedentary	3	19	7	68820	2020	2020s (~33.67 minutes)	70840	19H 40M 40S
1F084	Saturday	mvpa_avg	10	20	13	72780	600	600s (~10 minutes)	73380	20H 23M 0S
1F084	Saturday	mvpa_avg	11	21	7	76020	600	600s (~10 minutes)	76620	21H 17M 0S
1F084	Sunday	mvpa_avg	1	10	14	36840	600	600s (~10 minutes)	37440	10H 24M 0S
1F084	Sunday	mvpa_avg	2	18	12	65520	600	600s (~10 minutes)	66120	18H 22M 0S
1F084	Sunday	mvpa_avg	3	19	23	69780	600	600s (~10 minutes)	70380	19H 33M 0S
1F084	Sunday	sedentary	1	21	25	77100	2160	2160s (~36 minutes)	79260	22H 1M 0S
1F084	Sunday	mvpa_avg	4	22	31	81060	600	600s (~10 minutes)	81660	22H 41M 0S
1F084	Sunday	mvpa_avg	5	22	34	81240	600	600s (~10 minutes)	81840	22H 44M 0S
1F084	Sunday	mvpa_avg	6	22	44	81840	600	600s (~10 minutes)	82440	22H 54M 0S
1F089	Tuesday	mvpa_avg	4	14	21	51660	600	600s (~10 minutes)	52260	14H 31M 0S
1F089	Wednesday	mvpa_avg	1	8	14	29640	600	600s (~10 minutes)	30240	8H 24M 0S
1F089	Wednesday	mvpa_avg	2	9	25	33900	600	600s (~10 minutes)	34500	9H 35M 0S
1F089	Wednesday	mvpa_avg	3	9	41	34860	600	600s (~10 minutes)	35460	9H 51M 0S
1F089	Wednesday	mvpa_avg	4	10	18	37080	630	630s (~10.5 minutes)	37710	10H 28M 30S
1F089	Wednesday	mvpa	1	10	23	37380	630	630s (~10.5 minutes)	38010	10H 33M 30S
1F089	Wednesday	mvpa_avg	5	10	37	38220	610	610s (~10.17 minutes)	38830	10H 47M 10S
1F089	Wednesday	mvpa	2	10	53	39180	610	610s (~10.17 minutes)	39790	11H 3M 10S
1F089	Wednesday	mvpa_avg	6	11	28	41280	600	600s (~10 minutes)	41880	11H 38M 0S
1F089	Wednesday	sedentary	1	12	41	45660	1810	1810s (~30.17 minutes)	47470	13H 11M 10S
1F089	Wednesday	sedentary	2	14	13	51180	1890	1890s (~31.5 minutes)	53070	14H 44M 30S
1F089	Thursday	mvpa_avg	1	6	55	24900	600	600s (~10 minutes)	25500	7H 5M 0S
1F089	Thursday	mvpa_avg	2	7	47	28020	600	600s (~10 minutes)	28620	7H 57M 0S
1F089	Thursday	mvpa_avg	3	8	34	30840	600	600s (~10 minutes)	31440	8H 44M 0S
1F089	Thursday	mvpa_avg	4	10	25	37500	600	600s (~10 minutes)	38100	10H 35M 0S
1F089	Thursday	mvpa_avg	5	11	2	39720	600	600s (~10 minutes)	40320	11H 12M 0S
1F089	Thursday	mvpa_avg	6	11	31	41460	600	600s (~10 minutes)	42060	11H 41M 0S
1F089	Thursday	sedentary	1	14	34	52440	1810	1810s (~30.17 minutes)	54250	15H 4M 10S
1F089	Thursday	sedentary	2	18	5	65100	2040	2040s (~34 minutes)	67140	18H 39M 0S
1F089	Thursday	mvpa_avg	7	19	9	68940	600	600s (~10 minutes)	69540	19H 19M 0S
1F089	Thursday	mvpa_avg	8	19	31	70260	630	630s (~10.5 minutes)	70890	19H 41M 30S
1F089	Thursday	mvpa	1	19	37	70620	630	630s (~10.5 minutes)	71250	19H 47M 30S
1F089	Thursday	sedentary	3	20	58	75480	1860	1860s (~31 minutes)	77340	21H 29M 0S
1F089	Thursday	sedentary	4	21	57	79020	2090	2090s (~34.83 minutes)	81110	22H 31M 50S
1F089	Friday	mvpa_avg	1	8	14	29640	600	600s (~10 minutes)	30240	8H 24M 0S
1F089	Friday	mvpa_avg	2	8	41	31260	600	600s (~10 minutes)	31860	8H 51M 0S
1F089	Friday	mvpa_avg	3	9	7	32820	610	610s (~10.17 minutes)	33430	9H 17M 10S
1F089	Friday	mvpa	1	9	13	33180	610	610s (~10.17 minutes)	33790	9H 23M 10S
1F089	Friday	sedentary	1	9	36	34560	1900	1900s (~31.67 minutes)	36460	10H 7M 40S
1F089	Friday	mvpa_avg	4	10	13	36780	600	600s (~10 minutes)	37380	10H 23M 0S
1F089	Friday	mvpa_avg	5	10	43	38580	600	600s (~10 minutes)	39180	10H 53M 0S
1F089	Friday	mvpa_avg	6	11	27	41220	630	630s (~10.5 minutes)	41850	11H 37M 30S
1F089	Friday	mvpa	2	11	33	41580	630	630s (~10.5 minutes)	42210	11H 43M 30S
1F089	Friday	mvpa_avg	7	14	16	51360	600	600s (~10 minutes)	51960	14H 26M 0S
1F089	Friday	sedentary	2	23	17	83820	1910	1910s (~31.83 minutes)	85730	23H 48M 50S
1F089	Saturday	mvpa_avg	1	8	12	29520	600	600s (~10 minutes)	30120	8H 22M 0S
1F089	Saturday	mvpa_avg	2	8	51	31860	600	600s (~10 minutes)	32460	9H 1M 0S
1F089	Saturday	sedentary	1	14	5	50700	1830	1830s (~30.5 minutes)	52530	14H 35M 30S
1F089	Saturday	mvpa_avg	3	15	37	56220	600	600s (~10 minutes)	56820	15H 47M 0S
1F089	Saturday	mvpa_avg	4	15	57	57420	630	630s (~10.5 minutes)	58050	16H 7M 30S
1F089	Saturday	mvpa	1	16	2	57720	630	630s (~10.5 minutes)	58350	16H 12M 30S
1F089	Sunday	mvpa_avg	1	8	12	29520	600	600s (~10 minutes)	30120	8H 22M 0S
1F089	Sunday	mvpa_avg	2	8	41	31260	620	620s (~10.33 minutes)	31880	8H 51M 20S
1F089	Sunday	mvpa	1	8	48	31680	620	620s (~10.33 minutes)	32300	8H 58M 20S
1F089	Sunday	mvpa_avg	3	14	17	51420	600	600s (~10 minutes)	52020	14H 27M 0S
1F089	Sunday	mvpa_avg	4	22	2	79320	600	600s (~10 minutes)	79920	22H 12M 0S
1F089	Sunday	sedentary	1	22	12	79920	1870	1870s (~31.17 minutes)	81790	22H 43M 10S
1F089	Monday	mvpa_avg	1	8	16	29760	600	600s (~10 minutes)	30360	8H 26M 0S
1F089	Monday	sedentary	1	21	24	77040	1950	1950s (~32.5 minutes)	78990	21H 56M 30S
1F089	Monday	sedentary	2	22	31	81060	1980	1980s (~33 minutes)	83040	23H 4M 0S
1F089	Tuesday	mvpa_avg	1	8	12	29520	600	600s (~10 minutes)	30120	8H 22M 0S
1F089	Tuesday	mvpa_avg	2	9	4	32640	600	600s (~10 minutes)	33240	9H 14M 0S
1F089	Tuesday	sedentary	1	9	16	33360	2050	2050s (~34.17 minutes)	35410	9H 50M 10S
1F089	Tuesday	mvpa_avg	3	10	23	37380	630	630s (~10.5 minutes)	38010	10H 33M 30S
1F089	Tuesday	mvpa	1	10	28	37680	630	630s (~10.5 minutes)	38310	10H 38M 30S
1F093	Sunday	mvpa_avg	1	12	50	46200	600	600s (~10 minutes)	46800	13H 0M 0S
1F093	Sunday	mvpa_avg	2	13	14	47640	600	600s (~10 minutes)	48240	13H 24M 0S
1F093	Sunday	mvpa_avg	3	13	20	48000	600	600s (~10 minutes)	48600	13H 30M 0S
1F093	Sunday	mvpa_avg	4	15	25	55500	870	870s (~14.5 minutes)	56370	15H 39M 30S
1F093	Sunday	mvpa	1	15	32	55920	700	700s (~11.67 minutes)	56620	15H 43M 40S
1F093	Sunday	mvpa	2	15	54	57240	670	670s (~11.17 minutes)	57910	16H 5M 10S
1F093	Sunday	mvpa	3	16	22	58920	700	700s (~11.67 minutes)	59620	16H 33M 40S
1F093	Sunday	mvpa_avg	5	16	53	60780	930	930s (~15.5 minutes)	61710	17H 8M 30S
1F093	Sunday	mvpa	4	17	10	61800	750	750s (~12.5 minutes)	62550	17H 22M 30S
1F093	Sunday	mvpa	5	17	35	63300	780	780s (~13 minutes)	64080	17H 48M 0S
1F093	Monday	sedentary	1	9	10	33000	2420	2420s (~40.33 minutes)	35420	9H 50M 20S
1F093	Monday	mvpa_avg	1	10	46	38760	600	600s (~10 minutes)	39360	10H 56M 0S
1F093	Monday	mvpa_avg	2	11	16	40560	600	600s (~10 minutes)	41160	11H 26M 0S
1F093	Monday	mvpa_avg	3	11	35	41700	600	600s (~10 minutes)	42300	11H 45M 0S
1F093	Monday	mvpa_avg	4	12	3	43380	620	620s (~10.33 minutes)	44000	12H 13M 20S
1F093	Monday	mvpa	1	12	9	43740	620	620s (~10.33 minutes)	44360	12H 19M 20S
1F093	Monday	mvpa_avg	5	12	44	45840	620	620s (~10.33 minutes)	46460	12H 54M 20S
1F093	Monday	mvpa	2	12	50	46200	620	620s (~10.33 minutes)	46820	13H 0M 20S
1F093	Monday	sedentary	2	14	43	52980	1950	1950s (~32.5 minutes)	54930	15H 15M 30S
1F093	Monday	sedentary	3	17	5	61500	1850	1850s (~30.83 minutes)	63350	17H 35M 50S
1F093	Monday	mvpa_avg	6	19	31	70260	600	600s (~10 minutes)	70860	19H 41M 0S
1F093	Monday	mvpa_avg	7	19	49	71340	600	600s (~10 minutes)	71940	19H 59M 0S
1F093	Monday	sedentary	4	20	29	73740	1820	1820s (~30.33 minutes)	75560	20H 59M 20S
1F093	Tuesday	mvpa_avg	1	10	16	36960	600	600s (~10 minutes)	37560	10H 26M 0S
1F093	Tuesday	mvpa_avg	2	10	28	37680	600	600s (~10 minutes)	38280	10H 38M 0S
1F093	Tuesday	mvpa_avg	3	10	32	37920	600	600s (~10 minutes)	38520	10H 42M 0S
1F093	Tuesday	mvpa_avg	4	10	34	38040	600	600s (~10 minutes)	38640	10H 44M 0S
1F093	Tuesday	mvpa_avg	5	10	45	38700	600	600s (~10 minutes)	39300	10H 55M 0S
1F093	Tuesday	mvpa_avg	6	11	21	40860	600	600s (~10 minutes)	41460	11H 31M 0S
1F093	Tuesday	mvpa_avg	7	13	1	46860	840	840s (~14 minutes)	47700	13H 15M 0S
1F093	Tuesday	mvpa	1	13	14	47640	840	840s (~14 minutes)	48480	13H 28M 0S
1F093	Tuesday	mvpa_avg	8	13	49	49740	690	690s (~11.5 minutes)	50430	14H 0M 30S
1F093	Tuesday	mvpa	2	14	26	51960	690	690s (~11.5 minutes)	52650	14H 37M 30S
1F093	Tuesday	mvpa_avg	9	15	2	54120	600	600s (~10 minutes)	54720	15H 12M 0S
1F093	Wednesday	mvpa_avg	1	10	41	38460	600	600s (~10 minutes)	39060	10H 51M 0S
1F093	Wednesday	sedentary	1	16	1	57660	1870	1870s (~31.17 minutes)	59530	16H 32M 10S
1F093	Wednesday	mvpa_avg	2	17	34	63240	600	600s (~10 minutes)	63840	17H 44M 0S
1F093	Wednesday	sedentary	2	18	1	64860	2070	2070s (~34.5 minutes)	66930	18H 35M 30S
1F093	Wednesday	mvpa_avg	3	19	13	69180	610	610s (~10.17 minutes)	69790	19H 23M 10S
1F093	Wednesday	mvpa	1	19	22	69720	610	610s (~10.17 minutes)	70330	19H 32M 10S
1F093	Thursday	mvpa_avg	1	13	12	47520	600	600s (~10 minutes)	48120	13H 22M 0S
1F093	Thursday	mvpa_avg	2	13	14	47640	600	600s (~10 minutes)	48240	13H 24M 0S
1F093	Thursday	sedentary	1	13	32	48720	1870	1870s (~31.17 minutes)	50590	14H 3M 10S
1F093	Thursday	sedentary	2	17	9	61740	1830	1830s (~30.5 minutes)	63570	17H 39M 30S
1F097	Tuesday	mvpa_avg	1	13	13	47580	600	600s (~10 minutes)	48180	13H 23M 0S
1F097	Tuesday	sedentary	1	16	7	58020	1830	1830s (~30.5 minutes)	59850	16H 37M 30S
1F097	Tuesday	mvpa_avg	2	18	5	65100	600	600s (~10 minutes)	65700	18H 15M 0S
1F097	Tuesday	mvpa_avg	3	18	40	67200	620	620s (~10.33 minutes)	67820	18H 50M 20S
1F097	Tuesday	mvpa	1	18	47	67620	620	620s (~10.33 minutes)	68240	18H 57M 20S
1F097	Tuesday	sedentary	2	21	28	77280	2180	2180s (~36.33 minutes)	79460	22H 4M 20S
1F097	Wednesday	mvpa_avg	1	8	40	31200	600	600s (~10 minutes)	31800	8H 50M 0S
1F097	Wednesday	sedentary	1	8	55	32100	1980	1980s (~33 minutes)	34080	9H 28M 0S
1F097	Wednesday	mvpa_avg	2	9	44	35040	600	600s (~10 minutes)	35640	9H 54M 0S
1F097	Wednesday	mvpa_avg	3	10	57	39420	600	600s (~10 minutes)	40020	11H 7M 0S
1F097	Wednesday	mvpa_avg	4	10	59	39540	600	600s (~10 minutes)	40140	11H 9M 0S
1F097	Wednesday	mvpa_avg	5	11	2	39720	600	600s (~10 minutes)	40320	11H 12M 0S
1F097	Wednesday	mvpa_avg	6	17	53	64380	600	600s (~10 minutes)	64980	18H 3M 0S
1F097	Wednesday	mvpa_avg	7	18	9	65340	990	990s (~16.5 minutes)	66330	18H 25M 30S
1F097	Wednesday	mvpa	1	18	18	65880	990	990s (~16.5 minutes)	66870	18H 34M 30S
1F097	Thursday	mvpa_avg	1	9	21	33660	600	600s (~10 minutes)	34260	9H 31M 0S
1F097	Thursday	mvpa_avg	2	9	25	33900	600	600s (~10 minutes)	34500	9H 35M 0S
1F097	Thursday	mvpa_avg	3	9	49	35340	600	600s (~10 minutes)	35940	9H 59M 0S
1F097	Thursday	mvpa_avg	4	11	2	39720	600	600s (~10 minutes)	40320	11H 12M 0S
1F097	Thursday	mvpa_avg	5	11	50	42600	600	600s (~10 minutes)	43200	12H 0M 0S
1F097	Thursday	mvpa_avg	6	12	35	45300	600	600s (~10 minutes)	45900	12H 45M 0S
1F097	Thursday	mvpa_avg	7	12	41	45660	600	600s (~10 minutes)	46260	12H 51M 0S
1F097	Thursday	mvpa_avg	8	12	55	46500	630	630s (~10.5 minutes)	47130	13H 5M 30S
1F097	Thursday	mvpa	1	13	0	46800	630	630s (~10.5 minutes)	47430	13H 10M 30S
1F097	Thursday	mvpa_avg	9	13	16	47760	600	600s (~10 minutes)	48360	13H 26M 0S
1F097	Thursday	mvpa_avg	10	14	37	52620	600	600s (~10 minutes)	53220	14H 47M 0S
1F097	Thursday	sedentary	1	19	37	70620	1940	1940s (~32.33 minutes)	72560	20H 9M 20S
1F097	Thursday	sedentary	2	21	31	77460	1860	1860s (~31 minutes)	79320	22H 2M 0S
1F097	Thursday	sedentary	3	22	10	79800	1920	1920s (~32 minutes)	81720	22H 42M 0S
1F097	Friday	mvpa_avg	1	8	47	31620	1150	1150s (~19.17 minutes)	32770	9H 6M 10S
1F097	Friday	mvpa	1	8	53	31980	1010	1010s (~16.83 minutes)	32990	9H 9M 50S
1F097	Friday	mvpa	2	9	44	35040	740	740s (~12.33 minutes)	35780	9H 56M 20S
1F097	Friday	mvpa_avg	2	10	45	38700	790	790s (~13.17 minutes)	39490	10H 58M 10S
1F097	Friday	mvpa	3	10	50	39000	670	670s (~11.17 minutes)	39670	11H 1M 10S
1F097	Friday	mvpa	4	11	10	40200	720	720s (~12 minutes)	40920	11H 22M 0S
1F097	Friday	mvpa_avg	3	13	43	49380	600	600s (~10 minutes)	49980	13H 53M 0S
1F097	Friday	mvpa_avg	4	13	47	49620	600	600s (~10 minutes)	50220	13H 57M 0S
1F097	Friday	sedentary	1	16	35	59700	1850	1850s (~30.83 minutes)	61550	17H 5M 50S
1F097	Saturday	mvpa_avg	1	11	27	41220	670	670s (~11.17 minutes)	41890	11H 38M 10S
1F097	Saturday	mvpa	1	11	32	41520	670	670s (~11.17 minutes)	42190	11H 43M 10S
1F097	Saturday	mvpa_avg	2	11	53	42780	730	730s (~12.17 minutes)	43510	12H 5M 10S
1F097	Saturday	mvpa	2	11	59	43140	730	730s (~12.17 minutes)	43870	12H 11M 10S
1F097	Saturday	mvpa_avg	3	12	22	44520	620	620s (~10.33 minutes)	45140	12H 32M 20S
1F097	Saturday	mvpa	3	12	37	45420	620	620s (~10.33 minutes)	46040	12H 47M 20S
1F097	Saturday	mvpa_avg	4	13	1	46860	600	600s (~10 minutes)	47460	13H 11M 0S
1F097	Saturday	sedentary	1	21	45	78300	2040	2040s (~34 minutes)	80340	22H 19M 0S
1F097	Sunday	mvpa_avg	1	9	19	33540	600	600s (~10 minutes)	34140	9H 29M 0S
1F097	Sunday	mvpa_avg	2	9	48	35280	600	600s (~10 minutes)	35880	9H 58M 0S
1F097	Sunday	mvpa_avg	3	10	7	36420	610	610s (~10.17 minutes)	37030	10H 17M 10S
1F097	Sunday	mvpa	1	10	13	36780	610	610s (~10.17 minutes)	37390	10H 23M 10S
1F097	Sunday	mvpa_avg	4	10	55	39300	600	600s (~10 minutes)	39900	11H 5M 0S
1F097	Sunday	mvpa_avg	5	11	53	42780	600	600s (~10 minutes)	43380	12H 3M 0S
1F097	Sunday	mvpa_avg	6	12	49	46140	600	600s (~10 minutes)	46740	12H 59M 0S
1F097	Sunday	mvpa_avg	7	13	51	49860	600	600s (~10 minutes)	50460	14H 1M 0S
1F097	Sunday	sedentary	1	15	12	54720	2350	2350s (~39.17 minutes)	57070	15H 51M 10S
1F097	Sunday	mvpa_avg	8	16	39	59940	600	600s (~10 minutes)	60540	16H 49M 0S
1F097	Sunday	sedentary	2	17	30	63000	1830	1830s (~30.5 minutes)	64830	18H 0M 30S
1F097	Sunday	sedentary	3	22	9	79740	1890	1890s (~31.5 minutes)	81630	22H 40M 30S
1F097	Monday	mvpa_avg	1	9	38	34680	600	600s (~10 minutes)	35280	9H 48M 0S
1F097	Monday	mvpa_avg	2	11	37	41820	600	600s (~10 minutes)	42420	11H 47M 0S
1F097	Monday	mvpa_avg	3	12	56	46560	600	600s (~10 minutes)	47160	13H 6M 0S
1F097	Monday	sedentary	1	14	16	51360	2110	2110s (~35.17 minutes)	53470	14H 51M 10S
1F097	Monday	mvpa_avg	4	15	25	55500	600	600s (~10 minutes)	56100	15H 35M 0S
1F097	Monday	mvpa_avg	5	15	44	56640	800	800s (~13.33 minutes)	57440	15H 57M 20S
1F097	Monday	mvpa	1	15	50	57000	640	640s (~10.67 minutes)	57640	16H 0M 40S
1F097	Monday	mvpa	2	16	4	57840	680	680s (~11.33 minutes)	58520	16H 15M 20S
1F097	Monday	mvpa	3	16	22	58920	680	680s (~11.33 minutes)	59600	16H 33M 20S
1F097	Monday	sedentary	2	18	12	65520	1920	1920s (~32 minutes)	67440	18H 44M 0S
1F097	Monday	sedentary	3	19	23	69780	2070	2070s (~34.5 minutes)	71850	19H 57M 30S
1F097	Monday	sedentary	4	21	33	77580	1970	1970s (~32.83 minutes)	79550	22H 5M 50S
1F097	Monday	sedentary	5	22	29	80940	1920	1920s (~32 minutes)	82860	23H 1M 0S
1F118	Saturday	mvpa_avg	2	12	9	43740	600	600s (~10 minutes)	44340	12H 19M 0S
1F118	Saturday	mvpa_avg	3	12	59	46740	680	680s (~11.33 minutes)	47420	13H 10M 20S
1F118	Saturday	mvpa	2	13	3	46980	680	680s (~11.33 minutes)	47660	13H 14M 20S
1F118	Saturday	mvpa_avg	4	13	25	48300	600	600s (~10 minutes)	48900	13H 35M 0S
1F118	Saturday	mvpa_avg	5	16	22	58920	1530	1530s (~25.5 minutes)	60450	16H 47M 30S
1F118	Saturday	mvpa	3	16	28	59280	1360	1360s (~22.67 minutes)	60640	16H 50M 40S
1F118	Saturday	mvpa	4	18	3	64980	770	770s (~12.83 minutes)	65750	18H 15M 50S
1F118	Saturday	mvpa_avg	6	20	35	74100	740	740s (~12.33 minutes)	74840	20H 47M 20S
1F118	Saturday	mvpa	5	20	39	74340	740	740s (~12.33 minutes)	75080	20H 51M 20S
1F118	Sunday	sedentary	1	8	7	29220	1820	1820s (~30.33 minutes)	31040	8H 37M 20S
1F118	Sunday	sedentary	2	8	56	32160	1810	1810s (~30.17 minutes)	33970	9H 26M 10S
1F118	Sunday	sedentary	3	11	10	40200	1810	1810s (~30.17 minutes)	42010	11H 40M 10S
1F118	Sunday	mvpa_avg	1	19	38	70680	600	600s (~10 minutes)	71280	19H 48M 0S
1F118	Sunday	mvpa_avg	2	20	9	72540	990	990s (~16.5 minutes)	73530	20H 25M 30S
1F118	Sunday	mvpa	1	20	15	72900	990	990s (~16.5 minutes)	73890	20H 31M 30S
1F118	Monday	mvpa_avg	1	9	29	34140	810	810s (~13.5 minutes)	34950	9H 42M 30S
1F118	Monday	mvpa	1	9	35	34500	680	680s (~11.33 minutes)	35180	9H 46M 20S
1F118	Monday	mvpa	2	9	56	35760	730	730s (~12.17 minutes)	36490	10H 8M 10S
1F118	Monday	mvpa_avg	2	11	13	40380	650	650s (~10.83 minutes)	41030	11H 23M 50S
1F118	Monday	mvpa	3	11	24	41040	650	650s (~10.83 minutes)	41690	11H 34M 50S
1F118	Monday	mvpa_avg	3	19	12	69120	600	600s (~10 minutes)	69720	19H 22M 0S
1F118	Monday	mvpa_avg	4	19	20	69600	600	600s (~10 minutes)	70200	19H 30M 0S
1F118	Monday	mvpa_avg	5	19	29	70140	600	600s (~10 minutes)	70740	19H 39M 0S
1F118	Monday	mvpa_avg	6	20	2	72120	600	600s (~10 minutes)	72720	20H 12M 0S
1F118	Monday	mvpa_avg	7	20	9	72540	900	900s (~15 minutes)	73440	20H 24M 0S
1F118	Monday	mvpa	4	20	25	73500	900	900s (~15 minutes)	74400	20H 40M 0S
1F118	Tuesday	mvpa_avg	1	12	3	43380	600	600s (~10 minutes)	43980	12H 13M 0S
1F118	Tuesday	mvpa_avg	2	12	18	44280	600	600s (~10 minutes)	44880	12H 28M 0S
1F118	Tuesday	mvpa_avg	3	12	21	44460	800	800s (~13.33 minutes)	45260	12H 34M 20S
1F118	Tuesday	mvpa	1	12	30	45000	800	800s (~13.33 minutes)	45800	12H 43M 20S
1F118	Tuesday	mvpa_avg	4	13	20	48000	700	700s (~11.67 minutes)	48700	13H 31M 40S
1F118	Tuesday	mvpa	2	13	26	48360	700	700s (~11.67 minutes)	49060	13H 37M 40S
1F118	Tuesday	mvpa_avg	5	13	46	49560	600	600s (~10 minutes)	50160	13H 56M 0S
1F118	Tuesday	mvpa_avg	6	18	24	66240	620	620s (~10.33 minutes)	66860	18H 34M 20S
1F118	Tuesday	mvpa	3	18	37	67020	620	620s (~10.33 minutes)	67640	18H 47M 20S
1F118	Tuesday	mvpa_avg	7	19	10	69000	970	970s (~16.17 minutes)	69970	19H 26M 10S
1F118	Tuesday	mvpa	4	19	42	70920	610	610s (~10.17 minutes)	71530	19H 52M 10S
1F118	Tuesday	mvpa	5	19	53	71580	660	660s (~11 minutes)	72240	20H 4M 0S
1F118	Tuesday	mvpa	6	20	13	72780	890	890s (~14.83 minutes)	73670	20H 27M 50S
1F118	Tuesday	mvpa	7	20	52	75120	610	610s (~10.17 minutes)	75730	21H 2M 10S
1F118	Wednesday	mvpa_avg	1	9	59	35940	600	600s (~10 minutes)	36540	10H 9M 0S
1F118	Wednesday	mvpa_avg	2	10	42	38520	870	870s (~14.5 minutes)	39390	10H 56M 30S
1F118	Wednesday	mvpa	1	10	47	38820	870	870s (~14.5 minutes)	39690	11H 1M 30S
1F118	Wednesday	mvpa_avg	3	12	14	44040	740	740s (~12.33 minutes)	44780	12H 26M 20S
1F118	Wednesday	mvpa	2	12	21	44460	740	740s (~12.33 minutes)	45200	12H 33M 20S
1F118	Wednesday	mvpa_avg	4	13	19	47940	600	600s (~10 minutes)	48540	13H 29M 0S
1F118	Wednesday	sedentary	1	15	58	57480	2060	2060s (~34.33 minutes)	59540	16H 32M 20S
1F118	Wednesday	mvpa_avg	5	17	33	63180	600	600s (~10 minutes)	63780	17H 43M 0S
1F118	Wednesday	mvpa_avg	6	17	40	63600	680	680s (~11.33 minutes)	64280	17H 51M 20S
1F118	Wednesday	mvpa	3	17	49	64140	650	650s (~10.83 minutes)	64790	17H 59M 50S
1F118	Wednesday	mvpa	4	18	20	66000	630	630s (~10.5 minutes)	66630	18H 30M 30S
1F118	Wednesday	mvpa_avg	7	18	36	66960	600	600s (~10 minutes)	67560	18H 46M 0S
1F118	Wednesday	mvpa_avg	8	19	5	68700	600	600s (~10 minutes)	69300	19H 15M 0S
1F118	Wednesday	mvpa_avg	9	19	27	70020	600	600s (~10 minutes)	70620	19H 37M 0S
1F118	Wednesday	mvpa_avg	10	19	37	70620	600	600s (~10 minutes)	71220	19H 47M 0S
1F118	Wednesday	mvpa_avg	11	20	5	72300	980	980s (~16.33 minutes)	73280	20H 21M 20S
1F118	Wednesday	mvpa	5	20	13	72780	980	980s (~16.33 minutes)	73760	20H 29M 20S
1F118	Thursday	mvpa_avg	1	9	11	33060	600	600s (~10 minutes)	33660	9H 21M 0S
1F118	Thursday	mvpa_avg	2	9	13	33180	890	890s (~14.83 minutes)	34070	9H 27M 50S
1F118	Thursday	mvpa	1	9	36	34560	770	770s (~12.83 minutes)	35330	9H 48M 50S
1F118	Thursday	mvpa	2	10	13	36780	720	720s (~12 minutes)	37500	10H 25M 0S
1F118	Thursday	mvpa_avg	3	12	18	44280	600	600s (~10 minutes)	44880	12H 28M 0S
1F118	Thursday	sedentary	1	15	6	54360	1820	1820s (~30.33 minutes)	56180	15H 36M 20S
1F118	Thursday	mvpa_avg	4	15	40	56400	600	600s (~10 minutes)	57000	15H 50M 0S
1F118	Thursday	mvpa_avg	5	17	4	61440	600	600s (~10 minutes)	62040	17H 14M 0S
1F118	Thursday	mvpa_avg	6	17	23	62580	600	600s (~10 minutes)	63180	17H 33M 0S
1F118	Thursday	mvpa_avg	7	19	4	68640	600	600s (~10 minutes)	69240	19H 14M 0S
1F118	Thursday	sedentary	2	20	3	72180	1950	1950s (~32.5 minutes)	74130	20H 35M 30S
1F118	Friday	mvpa_avg	1	10	3	36180	640	640s (~10.67 minutes)	36820	10H 13M 40S
1F118	Friday	mvpa	1	10	11	36660	640	640s (~10.67 minutes)	37300	10H 21M 40S
1F118	Friday	mvpa_avg	2	11	13	40380	660	660s (~11 minutes)	41040	11H 24M 0S
1F118	Friday	mvpa	2	11	21	40860	640	640s (~10.67 minutes)	41500	11H 31M 40S
1F118	Friday	mvpa	3	11	39	41940	620	620s (~10.33 minutes)	42560	11H 49M 20S
1F118	Friday	mvpa_avg	3	18	32	66720	800	800s (~13.33 minutes)	67520	18H 45M 20S
1F118	Friday	mvpa	4	18	40	67200	800	800s (~13.33 minutes)	68000	18H 53M 20S
1F118	Friday	sedentary	1	19	30	70200	2120	2120s (~35.33 minutes)	72320	20H 5M 20S
1F118	Friday	mvpa_avg	4	20	27	73620	880	880s (~14.67 minutes)	74500	20H 41M 40S
1F118	Friday	mvpa	5	20	33	73980	880	880s (~14.67 minutes)	74860	20H 47M 40S
1F118	Saturday	mvpa_avg	1	11	2	39720	650	650s (~10.83 minutes)	40370	11H 12M 50S
1F118	Saturday	mvpa	1	11	9	40140	650	650s (~10.83 minutes)	40790	11H 19M 50S
1F123	Tuesday	mvpa_avg	1	12	4	43440	600	600s (~10 minutes)	44040	12H 14M 0S
1F123	Tuesday	mvpa_avg	2	12	45	45900	600	600s (~10 minutes)	46500	12H 55M 0S
1F123	Tuesday	mvpa_avg	3	13	11	47460	600	600s (~10 minutes)	48060	13H 21M 0S
1F123	Tuesday	sedentary	1	16	29	59340	1950	1950s (~32.5 minutes)	61290	17H 1M 30S
1F123	Tuesday	sedentary	2	17	50	64200	1810	1810s (~30.17 minutes)	66010	18H 20M 10S
1F123	Tuesday	mvpa_avg	4	20	32	73920	600	600s (~10 minutes)	74520	20H 42M 0S
1F123	Tuesday	mvpa_avg	5	20	39	74340	600	600s (~10 minutes)	74940	20H 49M 0S
1F123	Tuesday	sedentary	3	21	3	75780	1840	1840s (~30.67 minutes)	77620	21H 33M 40S
1F123	Tuesday	mvpa_avg	6	23	44	85440	600	600s (~10 minutes)	86040	23H 54M 0S
1F123	Wednesday	sedentary	1	8	32	30720	2000	2000s (~33.33 minutes)	32720	9H 5M 20S
1F123	Wednesday	mvpa_avg	1	13	8	47280	600	600s (~10 minutes)	47880	13H 18M 0S
1F123	Wednesday	mvpa_avg	2	18	15	65700	600	600s (~10 minutes)	66300	18H 25M 0S
1F123	Wednesday	sedentary	2	19	20	69600	1870	1870s (~31.17 minutes)	71470	19H 51M 10S
1F123	Wednesday	sedentary	3	21	1	75660	2140	2140s (~35.67 minutes)	77800	21H 36M 40S
1F123	Thursday	mvpa_avg	1	10	41	38460	600	600s (~10 minutes)	39060	10H 51M 0S
1F123	Thursday	sedentary	1	12	30	45000	1940	1940s (~32.33 minutes)	46940	13H 2M 20S
1F123	Thursday	sedentary	2	13	14	47640	1930	1930s (~32.17 minutes)	49570	13H 46M 10S
1F123	Thursday	sedentary	3	15	0	54000	1850	1850s (~30.83 minutes)	55850	15H 30M 50S
1F123	Thursday	sedentary	4	15	40	56400	2100	2100s (~35 minutes)	58500	16H 15M 0S
1F123	Thursday	sedentary	5	16	58	61080	2360	2360s (~39.33 minutes)	63440	17H 37M 20S
1F123	Thursday	mvpa_avg	2	20	13	72780	600	600s (~10 minutes)	73380	20H 23M 0S
1F123	Thursday	sedentary	6	20	26	73560	2970	2970s (~49.5 minutes)	76530	21H 15M 30S
1F123	Thursday	mvpa_avg	3	22	56	82560	600	600s (~10 minutes)	83160	23H 6M 0S
1F123	Friday	mvpa_avg	1	12	36	45360	600	600s (~10 minutes)	45960	12H 46M 0S
1F123	Friday	sedentary	1	13	12	47520	2080	2080s (~34.67 minutes)	49600	13H 46M 40S
1F123	Friday	sedentary	2	14	40	52800	1810	1810s (~30.17 minutes)	54610	15H 10M 10S
1F123	Friday	sedentary	3	16	39	59940	1860	1860s (~31 minutes)	61800	17H 10M 0S
1F123	Friday	mvpa_avg	2	17	41	63660	600	600s (~10 minutes)	64260	17H 51M 0S
1F123	Friday	mvpa_avg	3	18	1	64860	630	630s (~10.5 minutes)	65490	18H 11M 30S
1F123	Friday	mvpa	1	18	5	65100	630	630s (~10.5 minutes)	65730	18H 15M 30S
1F123	Friday	mvpa_avg	4	20	5	72300	600	600s (~10 minutes)	72900	20H 15M 0S
1F123	Friday	sedentary	4	20	43	74580	2340	2340s (~39 minutes)	76920	21H 22M 0S
1F123	Friday	mvpa_avg	5	22	21	80460	600	600s (~10 minutes)	81060	22H 31M 0S
1F123	Saturday	sedentary	1	9	23	33780	1900	1900s (~31.67 minutes)	35680	9H 54M 40S
1F123	Saturday	mvpa_avg	1	11	52	42720	600	600s (~10 minutes)	43320	12H 2M 0S
1F123	Saturday	sedentary	2	18	9	65340	1810	1810s (~30.17 minutes)	67150	18H 39M 10S
1F123	Saturday	sedentary	3	20	8	72480	1820	1820s (~30.33 minutes)	74300	20H 38M 20S
1F123	Sunday	sedentary	1	9	58	35880	1810	1810s (~30.17 minutes)	37690	10H 28M 10S
1F123	Sunday	sedentary	2	16	52	60720	1840	1840s (~30.67 minutes)	62560	17H 22M 40S
1F123	Sunday	sedentary	3	21	27	77220	1980	1980s (~33 minutes)	79200	22H 0M 0S
1F123	Sunday	sedentary	4	22	28	80880	1840	1840s (~30.67 minutes)	82720	22H 58M 40S
1F123	Monday	mvpa_avg	1	15	18	55080	620	620s (~10.33 minutes)	55700	15H 28M 20S
1F123	Monday	mvpa	1	15	23	55380	620	620s (~10.33 minutes)	56000	15H 33M 20S
1F123	Monday	sedentary	1	15	38	56280	1960	1960s (~32.67 minutes)	58240	16H 10M 40S
1F123	Monday	mvpa_avg	2	16	57	61020	660	660s (~11 minutes)	61680	17H 8M 0S
1F123	Monday	mvpa	2	17	6	61560	660	660s (~11 minutes)	62220	17H 17M 0S
1F123	Monday	mvpa_avg	3	21	14	76440	600	600s (~10 minutes)	77040	21H 24M 0S
1F123	Monday	mvpa_avg	4	21	19	76740	640	640s (~10.67 minutes)	77380	21H 29M 40S
1F123	Monday	mvpa	3	21	28	77280	640	640s (~10.67 minutes)	77920	21H 38M 40S
1F123	Monday	sedentary	2	22	4	79440	1850	1850s (~30.83 minutes)	81290	22H 34M 50S
1F128	Tuesday	mvpa_avg	1	7	14	26040	600	600s (~10 minutes)	26640	7H 24M 0S
1F128	Tuesday	mvpa_avg	2	7	48	28080	600	600s (~10 minutes)	28680	7H 58M 0S
1F128	Tuesday	sedentary	1	9	22	33720	2010	2010s (~33.5 minutes)	35730	9H 55M 30S
1F128	Tuesday	mvpa_avg	3	15	16	54960	600	600s (~10 minutes)	55560	15H 26M 0S
1F128	Wednesday	mvpa_avg	1	7	15	26100	600	600s (~10 minutes)	26700	7H 25M 0S
1F128	Wednesday	sedentary	1	14	50	53400	1960	1960s (~32.67 minutes)	55360	15H 22M 40S
1F128	Thursday	mvpa_avg	1	7	14	26040	600	600s (~10 minutes)	26640	7H 24M 0S
1F128	Thursday	sedentary	1	13	15	47700	1840	1840s (~30.67 minutes)	49540	13H 45M 40S
1F128	Thursday	sedentary	2	17	49	64140	1810	1810s (~30.17 minutes)	65950	18H 19M 10S
1F128	Thursday	sedentary	3	21	1	75660	1840	1840s (~30.67 minutes)	77500	21H 31M 40S
1F128	Friday	mvpa_avg	1	7	13	25980	600	600s (~10 minutes)	26580	7H 23M 0S
1F128	Friday	sedentary	1	9	25	33900	1840	1840s (~30.67 minutes)	35740	9H 55M 40S
1F128	Friday	sedentary	2	10	38	38280	1900	1900s (~31.67 minutes)	40180	11H 9M 40S
1F128	Friday	sedentary	3	12	47	46020	3040	3040s (~50.67 minutes)	49060	13H 37M 40S
1F128	Saturday	mvpa_avg	1	7	13	25980	600	600s (~10 minutes)	26580	7H 23M 0S
1F128	Saturday	sedentary	1	9	36	34560	1820	1820s (~30.33 minutes)	36380	10H 6M 20S
1F128	Saturday	mvpa_avg	2	11	24	41040	600	600s (~10 minutes)	41640	11H 34M 0S
1F128	Saturday	sedentary	2	14	3	50580	1820	1820s (~30.33 minutes)	52400	14H 33M 20S
1F128	Saturday	sedentary	3	19	3	68580	1810	1810s (~30.17 minutes)	70390	19H 33M 10S
1F128	Saturday	sedentary	4	20	21	73260	1850	1850s (~30.83 minutes)	75110	20H 51M 50S
1F128	Sunday	mvpa_avg	1	7	13	25980	600	600s (~10 minutes)	26580	7H 23M 0S
1F128	Sunday	mvpa_avg	2	11	37	41820	600	600s (~10 minutes)	42420	11H 47M 0S
1F128	Sunday	sedentary	1	13	23	48180	1820	1820s (~30.33 minutes)	50000	13H 53M 20S
1F128	Sunday	mvpa_avg	3	15	13	54780	600	600s (~10 minutes)	55380	15H 23M 0S
1F133	Monday	mvpa_avg	1	12	45	45900	610	610s (~10.17 minutes)	46510	12H 55M 10S
1F133	Monday	mvpa	1	12	53	46380	610	610s (~10.17 minutes)	46990	13H 3M 10S
1F133	Monday	mvpa_avg	2	16	24	59040	600	600s (~10 minutes)	59640	16H 34M 0S
1F133	Monday	mvpa_avg	3	17	15	62100	900	900s (~15 minutes)	63000	17H 30M 0S
1F133	Monday	mvpa	2	17	21	62460	900	900s (~15 minutes)	63360	17H 36M 0S
1F133	Monday	mvpa_avg	4	18	17	65820	600	600s (~10 minutes)	66420	18H 27M 0S
1F133	Monday	sedentary	1	18	28	66480	1850	1850s (~30.83 minutes)	68330	18H 58M 50S
1F133	Monday	mvpa_avg	5	18	56	68160	600	600s (~10 minutes)	68760	19H 6M 0S
1F133	Tuesday	mvpa_avg	1	9	56	35760	600	600s (~10 minutes)	36360	10H 6M 0S
1F133	Tuesday	mvpa_avg	2	10	4	36240	600	600s (~10 minutes)	36840	10H 14M 0S
1F133	Tuesday	sedentary	1	10	28	37680	2140	2140s (~35.67 minutes)	39820	11H 3M 40S
1F133	Tuesday	mvpa_avg	3	11	35	41700	600	600s (~10 minutes)	42300	11H 45M 0S
1F133	Tuesday	mvpa_avg	4	12	30	45000	690	690s (~11.5 minutes)	45690	12H 41M 30S
1F133	Tuesday	mvpa	1	12	35	45300	690	690s (~11.5 minutes)	45990	12H 46M 30S
1F133	Tuesday	mvpa_avg	5	12	54	46440	740	740s (~12.33 minutes)	47180	13H 6M 20S
1F133	Tuesday	mvpa	2	13	1	46860	740	740s (~12.33 minutes)	47600	13H 13M 20S
1F133	Tuesday	mvpa_avg	6	14	13	51180	600	600s (~10 minutes)	51780	14H 23M 0S
1F133	Tuesday	sedentary	2	14	29	52140	2120	2120s (~35.33 minutes)	54260	15H 4M 20S
1F133	Tuesday	mvpa_avg	7	15	37	56220	600	600s (~10 minutes)	56820	15H 47M 0S
1F133	Tuesday	mvpa_avg	8	17	43	63780	850	850s (~14.17 minutes)	64630	17H 57M 10S
1F133	Tuesday	mvpa	3	17	54	64440	850	850s (~14.17 minutes)	65290	18H 8M 10S
1F133	Tuesday	mvpa_avg	9	18	50	67800	600	600s (~10 minutes)	68400	19H 0M 0S
1F133	Tuesday	sedentary	3	21	1	75660	2040	2040s (~34 minutes)	77700	21H 35M 0S
1F133	Wednesday	mvpa_avg	1	9	22	33720	600	600s (~10 minutes)	34320	9H 32M 0S
1F133	Wednesday	mvpa_avg	2	9	40	34800	600	600s (~10 minutes)	35400	9H 50M 0S
1F133	Wednesday	mvpa_avg	3	11	38	41880	600	600s (~10 minutes)	42480	11H 48M 0S
1F133	Wednesday	mvpa_avg	4	12	7	43620	600	600s (~10 minutes)	44220	12H 17M 0S
1F133	Wednesday	mvpa_avg	5	12	15	44100	600	600s (~10 minutes)	44700	12H 25M 0S
1F133	Wednesday	mvpa_avg	6	13	24	48240	600	600s (~10 minutes)	48840	13H 34M 0S
1F133	Wednesday	sedentary	1	14	5	50700	1970	1970s (~32.83 minutes)	52670	14H 37M 50S
1F133	Wednesday	mvpa_avg	7	14	53	53580	600	600s (~10 minutes)	54180	15H 3M 0S
1F133	Wednesday	sedentary	2	16	49	60540	1840	1840s (~30.67 minutes)	62380	17H 19M 40S
1F133	Wednesday	mvpa_avg	8	18	20	66000	660	660s (~11 minutes)	66660	18H 31M 0S
1F133	Wednesday	mvpa	1	18	26	66360	640	640s (~10.67 minutes)	67000	18H 36M 40S
1F133	Wednesday	mvpa	2	18	44	67440	620	620s (~10.33 minutes)	68060	18H 54M 20S
1F133	Wednesday	mvpa_avg	9	18	58	68280	640	640s (~10.67 minutes)	68920	19H 8M 40S
1F133	Wednesday	mvpa	3	19	5	68700	640	640s (~10.67 minutes)	69340	19H 15M 40S
1F133	Thursday	mvpa_avg	1	9	24	33840	600	600s (~10 minutes)	34440	9H 34M 0S
1F133	Thursday	mvpa_avg	2	12	11	43860	600	600s (~10 minutes)	44460	12H 21M 0S
1F133	Thursday	mvpa_avg	3	12	59	46740	810	810s (~13.5 minutes)	47550	13H 12M 30S
1F133	Thursday	mvpa	1	13	14	47640	610	610s (~10.17 minutes)	48250	13H 24M 10S
1F133	Thursday	mvpa	2	13	25	48300	800	800s (~13.33 minutes)	49100	13H 38M 20S
1F133	Thursday	mvpa_avg	4	14	23	51780	600	600s (~10 minutes)	52380	14H 33M 0S
1F133	Thursday	mvpa_avg	5	18	19	65940	600	600s (~10 minutes)	66540	18H 29M 0S
1F133	Thursday	mvpa_avg	6	18	47	67620	600	600s (~10 minutes)	68220	18H 57M 0S
1F133	Thursday	sedentary	1	20	52	75120	1880	1880s (~31.33 minutes)	77000	21H 23M 20S
1F133	Thursday	sedentary	2	21	31	77460	1900	1900s (~31.67 minutes)	79360	22H 2M 40S
1F133	Friday	sedentary	1	9	13	33180	2080	2080s (~34.67 minutes)	35260	9H 47M 40S
1F133	Friday	sedentary	2	10	12	36720	1920	1920s (~32 minutes)	38640	10H 44M 0S
1F133	Friday	sedentary	3	11	18	40680	1950	1950s (~32.5 minutes)	42630	11H 50M 30S
1F133	Friday	mvpa_avg	1	12	48	46080	600	600s (~10 minutes)	46680	12H 58M 0S
1F133	Friday	mvpa_avg	2	14	30	52200	630	630s (~10.5 minutes)	52830	14H 40M 30S
1F133	Friday	mvpa	1	14	36	52560	630	630s (~10.5 minutes)	53190	14H 46M 30S
1F133	Friday	mvpa_avg	3	17	18	62280	600	600s (~10 minutes)	62880	17H 28M 0S
1F133	Friday	mvpa_avg	4	18	4	65040	610	610s (~10.17 minutes)	65650	18H 14M 10S
1F133	Friday	mvpa	2	18	13	65580	610	610s (~10.17 minutes)	66190	18H 23M 10S
1F133	Friday	mvpa_avg	5	18	36	66960	630	630s (~10.5 minutes)	67590	18H 46M 30S
1F133	Friday	mvpa	3	18	42	67320	630	630s (~10.5 minutes)	67950	18H 52M 30S
1F133	Friday	sedentary	4	20	5	72300	1820	1820s (~30.33 minutes)	74120	20H 35M 20S
1F133	Friday	sedentary	5	21	40	78000	1840	1840s (~30.67 minutes)	79840	22H 10M 40S
1F133	Saturday	mvpa_avg	1	8	52	31920	600	600s (~10 minutes)	32520	9H 2M 0S
1F133	Saturday	sedentary	1	9	17	33420	1820	1820s (~30.33 minutes)	35240	9H 47M 20S
1F133	Saturday	mvpa_avg	2	9	42	34920	600	600s (~10 minutes)	35520	9H 52M 0S
1F133	Saturday	mvpa_avg	3	10	46	38760	790	790s (~13.17 minutes)	39550	10H 59M 10S
1F133	Saturday	mvpa	1	10	52	39120	790	790s (~13.17 minutes)	39910	11H 5M 10S
1F133	Saturday	sedentary	2	11	41	42060	1970	1970s (~32.83 minutes)	44030	12H 13M 50S
1F133	Saturday	mvpa_avg	4	12	56	46560	600	600s (~10 minutes)	47160	13H 6M 0S
1F133	Saturday	mvpa_avg	5	13	3	46980	600	600s (~10 minutes)	47580	13H 13M 0S
1F133	Saturday	mvpa_avg	6	14	24	51840	610	610s (~10.17 minutes)	52450	14H 34M 10S
1F133	Saturday	mvpa	2	14	30	52200	610	610s (~10.17 minutes)	52810	14H 40M 10S
1F133	Saturday	sedentary	3	15	56	57360	2320	2320s (~38.67 minutes)	59680	16H 34M 40S
1F133	Saturday	sedentary	4	17	49	64140	1920	1920s (~32 minutes)	66060	18H 21M 0S
1F133	Saturday	mvpa_avg	7	18	49	67740	600	600s (~10 minutes)	68340	18H 59M 0S
1F133	Saturday	mvpa_avg	8	20	43	74580	600	600s (~10 minutes)	75180	20H 53M 0S
1F133	Saturday	sedentary	5	21	14	76440	1830	1830s (~30.5 minutes)	78270	21H 44M 30S
1F133	Sunday	mvpa_avg	1	16	20	58800	730	730s (~12.17 minutes)	59530	16H 32M 10S
1F133	Sunday	mvpa	1	16	27	59220	730	730s (~12.17 minutes)	59950	16H 39M 10S
1F133	Sunday	mvpa_avg	2	17	4	61440	650	650s (~10.83 minutes)	62090	17H 14M 50S
1F133	Sunday	mvpa	2	17	16	62160	650	650s (~10.83 minutes)	62810	17H 26M 50S
1F133	Sunday	sedentary	1	18	28	66480	1820	1820s (~30.33 minutes)	68300	18H 58M 20S
1F140	Saturday	sedentary	1	13	20	48000	1810	1810s (~30.17 minutes)	49810	13H 50M 10S
1F140	Saturday	sedentary	2	15	5	54300	1860	1860s (~31 minutes)	56160	15H 36M 0S
1F140	Saturday	sedentary	3	16	9	58140	1830	1830s (~30.5 minutes)	59970	16H 39M 30S
1F140	Saturday	sedentary	4	17	59	64740	1840	1840s (~30.67 minutes)	66580	18H 29M 40S
1F140	Saturday	sedentary	5	18	47	67620	1910	1910s (~31.83 minutes)	69530	19H 18M 50S
1F140	Saturday	sedentary	6	20	11	72660	1880	1880s (~31.33 minutes)	74540	20H 42M 20S
1F140	Saturday	sedentary	7	21	17	76620	2040	2040s (~34 minutes)	78660	21H 51M 0S
1F140	Sunday	sedentary	1	9	46	35160	1960	1960s (~32.67 minutes)	37120	10H 18M 40S
1F140	Sunday	sedentary	2	17	29	62940	2140	2140s (~35.67 minutes)	65080	18H 4M 40S
1F140	Sunday	sedentary	3	19	53	71580	1880	1880s (~31.33 minutes)	73460	20H 24M 20S
1F140	Monday	sedentary	1	8	43	31380	1840	1840s (~30.67 minutes)	33220	9H 13M 40S
1F140	Monday	sedentary	2	14	9	50940	1850	1850s (~30.83 minutes)	52790	14H 39M 50S
1F140	Monday	sedentary	3	18	8	65280	1880	1880s (~31.33 minutes)	67160	18H 39M 20S
1F140	Monday	sedentary	4	19	55	71700	1820	1820s (~30.33 minutes)	73520	20H 25M 20S
1F140	Monday	sedentary	5	20	35	74100	1860	1860s (~31 minutes)	75960	21H 6M 0S
1F140	Tuesday	sedentary	1	10	39	38340	2060	2060s (~34.33 minutes)	40400	11H 13M 20S
1F140	Tuesday	sedentary	2	11	47	42420	1890	1890s (~31.5 minutes)	44310	12H 18M 30S
1F140	Tuesday	sedentary	3	14	39	52740	1990	1990s (~33.17 minutes)	54730	15H 12M 10S
1F140	Tuesday	sedentary	4	17	32	63120	1890	1890s (~31.5 minutes)	65010	18H 3M 30S
1F140	Tuesday	sedentary	5	19	52	71520	1860	1860s (~31 minutes)	73380	20H 23M 0S
1F140	Wednesday	mvpa_avg	1	10	49	38940	600	600s (~10 minutes)	39540	10H 59M 0S
1F140	Wednesday	mvpa_avg	2	11	1	39660	600	600s (~10 minutes)	40260	11H 11M 0S
1F140	Wednesday	sedentary	1	12	2	43320	1830	1830s (~30.5 minutes)	45150	12H 32M 30S
1F140	Wednesday	sedentary	2	14	46	53160	2240	2240s (~37.33 minutes)	55400	15H 23M 20S
1F140	Wednesday	sedentary	3	18	29	66540	1810	1810s (~30.17 minutes)	68350	18H 59M 10S
1F140	Wednesday	sedentary	4	19	46	71160	1870	1870s (~31.17 minutes)	73030	20H 17M 10S
1F140	Wednesday	sedentary	5	20	37	74220	2070	2070s (~34.5 minutes)	76290	21H 11M 30S
1F140	Thursday	sedentary	1	13	5	47100	2140	2140s (~35.67 minutes)	49240	13H 40M 40S
1F140	Thursday	sedentary	2	18	18	65880	1930	1930s (~32.17 minutes)	67810	18H 50M 10S
1F140	Thursday	sedentary	3	20	11	72660	1870	1870s (~31.17 minutes)	74530	20H 42M 10S
1F140	Thursday	sedentary	4	21	1	75660	2080	2080s (~34.67 minutes)	77740	21H 35M 40S
1F143	Monday	sedentary	1	16	6	57960	1870	1870s (~31.17 minutes)	59830	16H 37M 10S
1F143	Monday	sedentary	2	21	28	77280	1890	1890s (~31.5 minutes)	79170	21H 59M 30S
1F143	Tuesday	mvpa_avg	1	10	18	37080	600	600s (~10 minutes)	37680	10H 28M 0S
1F143	Tuesday	mvpa_avg	2	10	35	38100	600	600s (~10 minutes)	38700	10H 45M 0S
1F143	Tuesday	mvpa_avg	3	11	10	40200	650	650s (~10.83 minutes)	40850	11H 20M 50S
1F143	Tuesday	mvpa	1	11	23	40980	650	650s (~10.83 minutes)	41630	11H 33M 50S
1F143	Tuesday	mvpa_avg	4	12	24	44640	610	610s (~10.17 minutes)	45250	12H 34M 10S
1F143	Tuesday	mvpa	2	12	31	45060	610	610s (~10.17 minutes)	45670	12H 41M 10S
1F143	Tuesday	sedentary	1	15	35	56100	1920	1920s (~32 minutes)	58020	16H 7M 0S
1F143	Tuesday	mvpa_avg	5	17	56	64560	600	600s (~10 minutes)	65160	18H 6M 0S
1F143	Tuesday	mvpa_avg	6	18	1	64860	600	600s (~10 minutes)	65460	18H 11M 0S
1F143	Tuesday	mvpa_avg	7	18	9	65340	600	600s (~10 minutes)	65940	18H 19M 0S
1F143	Tuesday	mvpa_avg	8	18	15	65700	600	600s (~10 minutes)	66300	18H 25M 0S
1F143	Tuesday	mvpa_avg	9	18	50	67800	600	600s (~10 minutes)	68400	19H 0M 0S
1F143	Tuesday	mvpa_avg	10	19	37	70620	600	600s (~10 minutes)	71220	19H 47M 0S
1F143	Tuesday	mvpa_avg	11	19	40	70800	600	600s (~10 minutes)	71400	19H 50M 0S
1F143	Tuesday	mvpa_avg	12	20	32	73920	600	600s (~10 minutes)	74520	20H 42M 0S
1F143	Tuesday	mvpa_avg	13	20	50	75000	600	600s (~10 minutes)	75600	21H 0M 0S
1F143	Wednesday	sedentary	1	7	24	26640	2060	2060s (~34.33 minutes)	28700	7H 58M 20S
1F143	Wednesday	mvpa_avg	1	10	35	38100	600	600s (~10 minutes)	38700	10H 45M 0S
1F143	Wednesday	mvpa_avg	2	10	55	39300	600	600s (~10 minutes)	39900	11H 5M 0S
1F143	Wednesday	mvpa_avg	3	12	2	43320	600	600s (~10 minutes)	43920	12H 12M 0S
1F143	Wednesday	mvpa_avg	4	12	49	46140	600	600s (~10 minutes)	46740	12H 59M 0S
1F143	Wednesday	mvpa_avg	5	12	54	46440	600	600s (~10 minutes)	47040	13H 4M 0S
1F143	Wednesday	sedentary	2	15	26	55560	1880	1880s (~31.33 minutes)	57440	15H 57M 20S
1F143	Wednesday	mvpa_avg	6	18	39	67140	600	600s (~10 minutes)	67740	18H 49M 0S
1F143	Wednesday	mvpa_avg	7	18	41	67260	600	600s (~10 minutes)	67860	18H 51M 0S
1F143	Wednesday	mvpa_avg	8	19	37	70620	600	600s (~10 minutes)	71220	19H 47M 0S
1F143	Wednesday	mvpa_avg	9	19	45	71100	600	600s (~10 minutes)	71700	19H 55M 0S
1F143	Wednesday	mvpa_avg	10	19	50	71400	600	600s (~10 minutes)	72000	20H 0M 0S
1F143	Thursday	mvpa_avg	1	8	27	30420	600	600s (~10 minutes)	31020	8H 37M 0S
1F143	Thursday	mvpa_avg	2	9	42	34920	600	600s (~10 minutes)	35520	9H 52M 0S
1F143	Thursday	mvpa_avg	3	9	57	35820	600	600s (~10 minutes)	36420	10H 7M 0S
1F143	Thursday	mvpa_avg	4	10	35	38100	600	600s (~10 minutes)	38700	10H 45M 0S
1F143	Thursday	mvpa_avg	5	10	53	39180	600	600s (~10 minutes)	39780	11H 3M 0S
1F143	Thursday	sedentary	1	15	24	55440	1840	1840s (~30.67 minutes)	57280	15H 54M 40S
1F143	Thursday	mvpa_avg	6	18	17	65820	600	600s (~10 minutes)	66420	18H 27M 0S
1F143	Thursday	mvpa_avg	7	18	20	66000	600	600s (~10 minutes)	66600	18H 30M 0S
1F143	Thursday	mvpa_avg	8	19	50	71400	600	600s (~10 minutes)	72000	20H 0M 0S
1F143	Thursday	mvpa_avg	9	19	53	71580	600	600s (~10 minutes)	72180	20H 3M 0S
1F143	Thursday	sedentary	2	21	45	78300	1850	1850s (~30.83 minutes)	80150	22H 15M 50S
1F143	Friday	sedentary	1	7	16	26160	1920	1920s (~32 minutes)	28080	7H 48M 0S
1F143	Friday	mvpa_avg	1	10	11	36660	600	600s (~10 minutes)	37260	10H 21M 0S
1F143	Friday	mvpa_avg	2	10	30	37800	600	600s (~10 minutes)	38400	10H 40M 0S
1F143	Friday	mvpa_avg	3	12	3	43380	600	600s (~10 minutes)	43980	12H 13M 0S
1F143	Friday	mvpa_avg	4	12	5	43500	600	600s (~10 minutes)	44100	12H 15M 0S
1F143	Friday	mvpa_avg	5	18	34	66840	600	600s (~10 minutes)	67440	18H 44M 0S
1F143	Saturday	mvpa_avg	1	9	38	34680	600	600s (~10 minutes)	35280	9H 48M 0S
1F143	Saturday	mvpa_avg	2	10	20	37200	600	600s (~10 minutes)	37800	10H 30M 0S
1F143	Saturday	mvpa_avg	3	10	22	37320	600	600s (~10 minutes)	37920	10H 32M 0S
1F143	Saturday	mvpa_avg	4	10	26	37560	600	600s (~10 minutes)	38160	10H 36M 0S
1F143	Saturday	mvpa_avg	5	11	28	41280	600	600s (~10 minutes)	41880	11H 38M 0S
1F143	Saturday	sedentary	1	13	52	49920	1880	1880s (~31.33 minutes)	51800	14H 23M 20S
1F143	Saturday	sedentary	2	14	42	52920	1950	1950s (~32.5 minutes)	54870	15H 14M 30S
1F143	Saturday	sedentary	3	15	45	56700	2280	2280s (~38 minutes)	58980	16H 23M 0S
1F143	Saturday	mvpa_avg	6	18	38	67080	600	600s (~10 minutes)	67680	18H 48M 0S
1F143	Sunday	sedentary	1	8	41	31260	1900	1900s (~31.67 minutes)	33160	9H 12M 40S
1F143	Sunday	sedentary	2	9	30	34200	1830	1830s (~30.5 minutes)	36030	10H 0M 30S
1F143	Sunday	mvpa_avg	1	10	46	38760	600	600s (~10 minutes)	39360	10H 56M 0S
1F143	Sunday	sedentary	3	15	15	54900	1820	1820s (~30.33 minutes)	56720	15H 45M 20S
1F143	Sunday	sedentary	4	15	47	56820	2410	2410s (~40.17 minutes)	59230	16H 27M 10S
1F143	Sunday	mvpa_avg	2	20	3	72180	600	600s (~10 minutes)	72780	20H 13M 0S
1F144	Thursday	mvpa_avg	1	15	55	57300	840	840s (~14 minutes)	58140	16H 9M 0S
1F144	Thursday	mvpa	1	16	2	57720	840	840s (~14 minutes)	58560	16H 16M 0S
1F144	Thursday	mvpa_avg	2	16	47	60420	600	600s (~10 minutes)	61020	16H 57M 0S
1F144	Thursday	mvpa_avg	3	18	1	64860	600	600s (~10 minutes)	65460	18H 11M 0S
1F144	Thursday	mvpa_avg	4	18	37	67020	650	650s (~10.83 minutes)	67670	18H 47M 50S
1F144	Thursday	mvpa	2	18	44	67440	650	650s (~10.83 minutes)	68090	18H 54M 50S
1F144	Friday	sedentary	1	11	51	42660	2040	2040s (~34 minutes)	44700	12H 25M 0S
1F144	Friday	sedentary	2	12	45	45900	1810	1810s (~30.17 minutes)	47710	13H 15M 10S
1F144	Friday	mvpa_avg	1	17	18	62280	600	600s (~10 minutes)	62880	17H 28M 0S
1F144	Friday	mvpa_avg	2	17	22	62520	600	600s (~10 minutes)	63120	17H 32M 0S
1F144	Friday	sedentary	3	18	59	68340	2050	2050s (~34.17 minutes)	70390	19H 33M 10S
1F144	Saturday	mvpa_avg	1	15	47	56820	910	910s (~15.17 minutes)	57730	16H 2M 10S
1F144	Saturday	mvpa	1	16	2	57720	690	690s (~11.5 minutes)	58410	16H 13M 30S
1F144	Saturday	mvpa	2	16	21	58860	650	650s (~10.83 minutes)	59510	16H 31M 50S
1F144	Saturday	mvpa	3	16	36	59760	770	770s (~12.83 minutes)	60530	16H 48M 50S
1F144	Saturday	mvpa_avg	2	20	9	72540	600	600s (~10 minutes)	73140	20H 19M 0S
1F144	Sunday	mvpa_avg	1	10	53	39180	600	600s (~10 minutes)	39780	11H 3M 0S
1F144	Sunday	sedentary	1	11	18	40680	1920	1920s (~32 minutes)	42600	11H 50M 0S
1F144	Sunday	mvpa_avg	2	13	29	48540	710	710s (~11.83 minutes)	49250	13H 40M 50S
1F144	Sunday	mvpa	1	13	35	48900	710	710s (~11.83 minutes)	49610	13H 46M 50S
1F144	Sunday	mvpa_avg	3	14	47	53220	600	600s (~10 minutes)	53820	14H 57M 0S
1F144	Sunday	mvpa_avg	4	15	2	54120	710	710s (~11.83 minutes)	54830	15H 13M 50S
1F144	Sunday	mvpa	2	15	9	54540	710	710s (~11.83 minutes)	55250	15H 20M 50S
1F144	Sunday	sedentary	2	16	9	58140	1890	1890s (~31.5 minutes)	60030	16H 40M 30S
1F144	Sunday	sedentary	3	19	49	71340	2200	2200s (~36.67 minutes)	73540	20H 25M 40S
1F144	Sunday	sedentary	4	21	6	75960	1940	1940s (~32.33 minutes)	77900	21H 38M 20S
1F144	Monday	sedentary	1	13	50	49800	2050	2050s (~34.17 minutes)	51850	14H 24M 10S
1F144	Monday	sedentary	2	20	0	72000	2050	2050s (~34.17 minutes)	74050	20H 34M 10S
1F144	Monday	sedentary	3	21	37	77820	2020	2020s (~33.67 minutes)	79840	22H 10M 40S
1F144	Monday	sedentary	4	23	1	82860	1850	1850s (~30.83 minutes)	84710	23H 31M 50S
1F144	Tuesday	mvpa_avg	1	7	51	28260	600	600s (~10 minutes)	28860	8H 1M 0S
1F144	Tuesday	mvpa_avg	2	8	18	29880	600	600s (~10 minutes)	30480	8H 28M 0S
1F144	Tuesday	sedentary	1	10	57	39420	1880	1880s (~31.33 minutes)	41300	11H 28M 20S
1F144	Tuesday	mvpa_avg	3	18	10	65400	730	730s (~12.17 minutes)	66130	18H 22M 10S
1F144	Tuesday	mvpa	1	18	14	65640	730	730s (~12.17 minutes)	66370	18H 26M 10S
1F144	Tuesday	mvpa_avg	4	19	26	69960	620	620s (~10.33 minutes)	70580	19H 36M 20S
1F144	Tuesday	mvpa	2	19	40	70800	620	620s (~10.33 minutes)	71420	19H 50M 20S
1F144	Wednesday	sedentary	1	15	55	57300	1830	1830s (~30.5 minutes)	59130	16H 25M 30S
1F144	Wednesday	mvpa_avg	1	17	51	64260	630	630s (~10.5 minutes)	64890	18H 1M 30S
1F144	Wednesday	mvpa	1	18	6	65160	630	630s (~10.5 minutes)	65790	18H 16M 30S
1F144	Wednesday	mvpa_avg	2	18	55	68100	690	690s (~11.5 minutes)	68790	19H 6M 30S
1F144	Wednesday	mvpa	2	19	0	68400	690	690s (~11.5 minutes)	69090	19H 11M 30S
1F144	Wednesday	sedentary	2	20	33	73980	1830	1830s (~30.5 minutes)	75810	21H 3M 30S
1F164	Wednesday	sedentary	1	7	21	26460	1840	1840s (~30.67 minutes)	28300	7H 51M 40S
1F164	Wednesday	mvpa_avg	1	8	50	31800	720	720s (~12 minutes)	32520	9H 2M 0S
1F164	Wednesday	mvpa	1	8	56	32160	700	700s (~11.67 minutes)	32860	9H 7M 40S
1F164	Wednesday	mvpa	2	9	19	33540	620	620s (~10.33 minutes)	34160	9H 29M 20S
1F164	Wednesday	mvpa_avg	2	9	33	34380	600	600s (~10 minutes)	34980	9H 43M 0S
1F164	Wednesday	mvpa_avg	3	9	53	35580	740	740s (~12.33 minutes)	36320	10H 5M 20S
1F164	Wednesday	mvpa	3	9	58	35880	740	740s (~12.33 minutes)	36620	10H 10M 20S
1F164	Wednesday	sedentary	2	12	28	44880	1960	1960s (~32.67 minutes)	46840	13H 0M 40S
1F164	Wednesday	sedentary	3	14	30	52200	1880	1880s (~31.33 minutes)	54080	15H 1M 20S
1F164	Wednesday	sedentary	4	15	14	54840	1910	1910s (~31.83 minutes)	56750	15H 45M 50S
1F164	Wednesday	sedentary	5	17	46	63960	2100	2100s (~35 minutes)	66060	18H 21M 0S
1F164	Wednesday	sedentary	6	18	49	67740	2000	2000s (~33.33 minutes)	69740	19H 22M 20S
1F164	Wednesday	sedentary	7	19	44	71040	2360	2360s (~39.33 minutes)	73400	20H 23M 20S
1F164	Thursday	sedentary	1	6	49	24540	2060	2060s (~34.33 minutes)	26600	7H 23M 20S
1F164	Thursday	mvpa_avg	1	8	20	30000	690	690s (~11.5 minutes)	30690	8H 31M 30S
1F164	Thursday	mvpa	1	8	26	30360	690	690s (~11.5 minutes)	31050	8H 37M 30S
1F164	Thursday	mvpa_avg	2	8	47	31620	630	630s (~10.5 minutes)	32250	8H 57M 30S
1F164	Thursday	mvpa	2	8	50	31800	630	630s (~10.5 minutes)	32430	9H 0M 30S
1F164	Thursday	sedentary	2	13	24	48240	1820	1820s (~30.33 minutes)	50060	13H 54M 20S
1F164	Thursday	sedentary	3	14	24	51840	1840	1840s (~30.67 minutes)	53680	14H 54M 40S
1F164	Thursday	sedentary	4	18	51	67860	2040	2040s (~34 minutes)	69900	19H 25M 0S
1F164	Thursday	sedentary	5	20	50	75000	2080	2080s (~34.67 minutes)	77080	21H 24M 40S
1F164	Friday	sedentary	1	13	42	49320	1820	1820s (~30.33 minutes)	51140	14H 12M 20S
1F164	Friday	sedentary	2	15	2	54120	1910	1910s (~31.83 minutes)	56030	15H 33M 50S
1F164	Friday	mvpa_avg	1	17	17	62220	610	610s (~10.17 minutes)	62830	17H 27M 10S
1F164	Friday	mvpa	1	17	23	62580	610	610s (~10.17 minutes)	63190	17H 33M 10S
1F164	Friday	mvpa_avg	2	18	2	64920	600	600s (~10 minutes)	65520	18H 12M 0S
1F164	Friday	sedentary	3	19	8	68880	1820	1820s (~30.33 minutes)	70700	19H 38M 20S
1F164	Saturday	sedentary	1	6	58	25080	2150	2150s (~35.83 minutes)	27230	7H 33M 50S
1F164	Saturday	mvpa_avg	1	8	21	30060	770	770s (~12.83 minutes)	30830	8H 33M 50S
1F164	Saturday	mvpa	1	8	27	30420	630	630s (~10.5 minutes)	31050	8H 37M 30S
1F164	Saturday	mvpa	2	8	40	31200	740	740s (~12.33 minutes)	31940	8H 52M 20S
1F164	Saturday	sedentary	2	13	6	47160	1880	1880s (~31.33 minutes)	49040	13H 37M 20S
1F164	Saturday	sedentary	3	15	56	57360	2100	2100s (~35 minutes)	59460	16H 31M 0S
1F164	Saturday	sedentary	4	20	19	73140	1880	1880s (~31.33 minutes)	75020	20H 50M 20S
1F164	Sunday	sedentary	1	6	59	25140	1970	1970s (~32.83 minutes)	27110	7H 31M 50S
1F164	Sunday	sedentary	2	10	54	39240	1810	1810s (~30.17 minutes)	41050	11H 24M 10S
1F164	Sunday	sedentary	3	13	23	48180	1820	1820s (~30.33 minutes)	50000	13H 53M 20S
1F164	Sunday	sedentary	4	18	56	68160	1830	1830s (~30.5 minutes)	69990	19H 26M 30S
1F164	Monday	sedentary	1	7	27	26820	2270	2270s (~37.83 minutes)	29090	8H 4M 50S
1F164	Monday	sedentary	2	14	11	51060	1900	1900s (~31.67 minutes)	52960	14H 42M 40S
1F164	Monday	sedentary	3	15	32	55920	1840	1840s (~30.67 minutes)	57760	16H 2M 40S
1F170	Tuesday	mvpa_avg	1	12	6	43560	650	650s (~10.83 minutes)	44210	12H 16M 50S
1F170	Tuesday	mvpa	1	12	11	43860	630	630s (~10.5 minutes)	44490	12H 21M 30S
1F170	Tuesday	mvpa	2	12	24	44640	620	620s (~10.33 minutes)	45260	12H 34M 20S
1F170	Tuesday	sedentary	1	13	6	47160	1850	1850s (~30.83 minutes)	49010	13H 36M 50S
1F170	Tuesday	mvpa_avg	2	14	21	51660	600	600s (~10 minutes)	52260	14H 31M 0S
1F170	Tuesday	sedentary	2	17	16	62160	1900	1900s (~31.67 minutes)	64060	17H 47M 40S
1F170	Tuesday	sedentary	3	18	38	67080	1950	1950s (~32.5 minutes)	69030	19H 10M 30S
1F170	Tuesday	sedentary	4	20	4	72240	2000	2000s (~33.33 minutes)	74240	20H 37M 20S
1F170	Wednesday	mvpa_avg	1	8	8	29280	600	600s (~10 minutes)	29880	8H 18M 0S
1F170	Wednesday	mvpa_avg	2	8	52	31920	610	610s (~10.17 minutes)	32530	9H 2M 10S
1F170	Wednesday	mvpa	1	8	57	32220	610	610s (~10.17 minutes)	32830	9H 7M 10S
1F170	Wednesday	mvpa_avg	3	9	56	35760	730	730s (~12.17 minutes)	36490	10H 8M 10S
1F170	Wednesday	mvpa	2	10	12	36720	730	730s (~12.17 minutes)	37450	10H 24M 10S
1F170	Wednesday	mvpa_avg	4	10	40	38400	600	600s (~10 minutes)	39000	10H 50M 0S
1F170	Wednesday	sedentary	1	12	53	46380	1870	1870s (~31.17 minutes)	48250	13H 24M 10S
1F170	Wednesday	sedentary	2	13	59	50340	1870	1870s (~31.17 minutes)	52210	14H 30M 10S
1F170	Wednesday	mvpa_avg	5	16	34	59640	600	600s (~10 minutes)	60240	16H 44M 0S
1F170	Wednesday	sedentary	3	19	3	68580	1950	1950s (~32.5 minutes)	70530	19H 35M 30S
1F170	Wednesday	sedentary	4	20	18	73080	1830	1830s (~30.5 minutes)	74910	20H 48M 30S
1F170	Wednesday	sedentary	5	21	0	75600	1890	1890s (~31.5 minutes)	77490	21H 31M 30S
1F170	Wednesday	sedentary	6	22	16	80160	1990	1990s (~33.17 minutes)	82150	22H 49M 10S
1F170	Thursday	mvpa_avg	1	9	46	35160	640	640s (~10.67 minutes)	35800	9H 56M 40S
1F170	Thursday	mvpa	1	10	4	36240	640	640s (~10.67 minutes)	36880	10H 14M 40S
1F170	Thursday	mvpa_avg	2	10	20	37200	600	600s (~10 minutes)	37800	10H 30M 0S
1F170	Thursday	sedentary	1	13	22	48120	1840	1840s (~30.67 minutes)	49960	13H 52M 40S
1F170	Thursday	sedentary	2	18	11	65460	2020	2020s (~33.67 minutes)	67480	18H 44M 40S
1F170	Thursday	sedentary	3	19	40	70800	1860	1860s (~31 minutes)	72660	20H 11M 0S
1F170	Thursday	mvpa_avg	3	20	36	74160	600	600s (~10 minutes)	74760	20H 46M 0S
1F170	Friday	mvpa_avg	1	9	51	35460	600	600s (~10 minutes)	36060	10H 1M 0S
1F170	Friday	mvpa_avg	2	10	5	36300	760	760s (~12.67 minutes)	37060	10H 17M 40S
1F170	Friday	mvpa	1	10	22	37320	760	760s (~12.67 minutes)	38080	10H 34M 40S
1F170	Friday	sedentary	1	13	14	47640	2280	2280s (~38 minutes)	49920	13H 52M 0S
1F170	Friday	mvpa_avg	3	15	34	56040	600	600s (~10 minutes)	56640	15H 44M 0S
1F170	Friday	mvpa_avg	4	16	48	60480	600	600s (~10 minutes)	61080	16H 58M 0S
1F170	Friday	mvpa_avg	5	17	8	61680	600	600s (~10 minutes)	62280	17H 18M 0S
1F170	Friday	mvpa_avg	6	17	12	61920	600	600s (~10 minutes)	62520	17H 22M 0S
1F170	Friday	mvpa_avg	7	17	20	62400	600	600s (~10 minutes)	63000	17H 30M 0S
1F170	Friday	mvpa_avg	8	17	37	63420	600	600s (~10 minutes)	64020	17H 47M 0S
1F170	Friday	mvpa_avg	9	18	4	65040	600	600s (~10 minutes)	65640	18H 14M 0S
1F170	Friday	sedentary	2	20	8	72480	1840	1840s (~30.67 minutes)	74320	20H 38M 40S
1F170	Saturday	mvpa_avg	1	8	47	31620	680	680s (~11.33 minutes)	32300	8H 58M 20S
1F170	Saturday	mvpa	1	8	53	31980	680	680s (~11.33 minutes)	32660	9H 4M 20S
1F170	Saturday	mvpa_avg	2	9	46	35160	620	620s (~10.33 minutes)	35780	9H 56M 20S
1F170	Saturday	mvpa	2	9	53	35580	620	620s (~10.33 minutes)	36200	10H 3M 20S
1F170	Saturday	mvpa_avg	3	10	43	38580	600	600s (~10 minutes)	39180	10H 53M 0S
1F170	Saturday	sedentary	1	15	30	55800	1920	1920s (~32 minutes)	57720	16H 2M 0S
1F170	Sunday	mvpa_avg	1	9	15	33300	600	600s (~10 minutes)	33900	9H 25M 0S
1F170	Sunday	sedentary	1	11	22	40920	1890	1890s (~31.5 minutes)	42810	11H 53M 30S
1F170	Sunday	sedentary	2	13	13	47580	1850	1850s (~30.83 minutes)	49430	13H 43M 50S
1F170	Sunday	sedentary	3	15	6	54360	1980	1980s (~33 minutes)	56340	15H 39M 0S
1F170	Sunday	mvpa_avg	2	18	0	64800	600	600s (~10 minutes)	65400	18H 10M 0S
1F170	Sunday	sedentary	4	18	37	67020	2160	2160s (~36 minutes)	69180	19H 13M 0S
1F170	Sunday	sedentary	5	20	22	73320	1830	1830s (~30.5 minutes)	75150	20H 52M 30S
1F170	Monday	mvpa_avg	1	9	28	34080	600	600s (~10 minutes)	34680	9H 38M 0S
1F170	Monday	mvpa_avg	2	9	35	34500	600	600s (~10 minutes)	35100	9H 45M 0S
1F170	Monday	sedentary	1	9	57	35820	1930	1930s (~32.17 minutes)	37750	10H 29M 10S
1F170	Monday	mvpa_avg	3	11	3	39780	630	630s (~10.5 minutes)	40410	11H 13M 30S
1F170	Monday	mvpa	1	11	8	40080	630	630s (~10.5 minutes)	40710	11H 18M 30S
1F170	Monday	sedentary	2	13	11	47460	1820	1820s (~30.33 minutes)	49280	13H 41M 20S
1F170	Monday	sedentary	3	13	47	49620	2010	2010s (~33.5 minutes)	51630	14H 20M 30S
1F170	Monday	sedentary	4	16	18	58680	1810	1810s (~30.17 minutes)	60490	16H 48M 10S
1F170	Monday	sedentary	5	19	12	69120	1860	1860s (~31 minutes)	70980	19H 43M 0S
1F185	Wednesday	mvpa_avg	1	8	26	30360	610	610s (~10.17 minutes)	30970	8H 36M 10S
1F185	Wednesday	mvpa	1	8	30	30600	610	610s (~10.17 minutes)	31210	8H 40M 10S
1F185	Wednesday	mvpa_avg	2	9	0	32400	600	600s (~10 minutes)	33000	9H 10M 0S
1F185	Wednesday	mvpa_avg	3	9	36	34560	600	600s (~10 minutes)	35160	9H 46M 0S
1F185	Wednesday	mvpa_avg	4	11	22	40920	600	600s (~10 minutes)	41520	11H 32M 0S
1F185	Wednesday	mvpa_avg	5	11	37	41820	600	600s (~10 minutes)	42420	11H 47M 0S
1F185	Wednesday	sedentary	1	14	14	51240	2220	2220s (~37 minutes)	53460	14H 51M 0S
1F185	Wednesday	sedentary	2	18	6	65160	2010	2010s (~33.5 minutes)	67170	18H 39M 30S
1F185	Thursday	mvpa_avg	1	8	10	29400	770	770s (~12.83 minutes)	30170	8H 22M 50S
1F185	Thursday	mvpa	1	8	15	29700	740	740s (~12.33 minutes)	30440	8H 27M 20S
1F185	Thursday	mvpa	2	9	1	32460	630	630s (~10.5 minutes)	33090	9H 11M 30S
1F185	Thursday	mvpa_avg	2	9	46	35160	600	600s (~10 minutes)	35760	9H 56M 0S
1F185	Thursday	sedentary	1	12	44	45840	1970	1970s (~32.83 minutes)	47810	13H 16M 50S
1F185	Friday	mvpa_avg	1	8	43	31380	600	600s (~10 minutes)	31980	8H 53M 0S
1F185	Friday	mvpa_avg	2	8	52	31920	600	600s (~10 minutes)	32520	9H 2M 0S
1F185	Friday	mvpa_avg	3	9	23	33780	620	620s (~10.33 minutes)	34400	9H 33M 20S
1F185	Friday	mvpa	1	9	28	34080	620	620s (~10.33 minutes)	34700	9H 38M 20S
1F185	Friday	sedentary	1	20	30	73800	1830	1830s (~30.5 minutes)	75630	21H 0M 30S
1F185	Saturday	mvpa_avg	1	8	13	29580	600	600s (~10 minutes)	30180	8H 23M 0S
1F185	Saturday	mvpa_avg	2	8	32	30720	600	600s (~10 minutes)	31320	8H 42M 0S
1F185	Saturday	sedentary	1	16	0	57600	1930	1930s (~32.17 minutes)	59530	16H 32M 10S
1F185	Saturday	sedentary	2	19	52	71520	1820	1820s (~30.33 minutes)	73340	20H 22M 20S
1F185	Sunday	mvpa_avg	1	9	2	32520	600	600s (~10 minutes)	33120	9H 12M 0S
1F185	Sunday	mvpa_avg	2	9	17	33420	760	760s (~12.67 minutes)	34180	9H 29M 40S
1F185	Sunday	mvpa	1	9	22	33720	650	650s (~10.83 minutes)	34370	9H 32M 50S
1F185	Sunday	mvpa	2	9	39	34740	610	610s (~10.17 minutes)	35350	9H 49M 10S
1F185	Sunday	mvpa	3	9	50	35400	700	700s (~11.67 minutes)	36100	10H 1M 40S
1F185	Sunday	mvpa_avg	3	17	1	61260	600	600s (~10 minutes)	61860	17H 11M 0S
1F185	Sunday	mvpa_avg	4	19	25	69900	600	600s (~10 minutes)	70500	19H 35M 0S
1F185	Sunday	mvpa_avg	5	19	47	71220	600	600s (~10 minutes)	71820	19H 57M 0S
1F185	Sunday	mvpa_avg	6	20	9	72540	600	600s (~10 minutes)	73140	20H 19M 0S
1F185	Monday	mvpa_avg	1	8	4	29040	620	620s (~10.33 minutes)	29660	8H 14M 20S
1F185	Monday	mvpa	1	8	8	29280	620	620s (~10.33 minutes)	29900	8H 18M 20S
1F185	Monday	mvpa_avg	2	9	1	32460	600	600s (~10 minutes)	33060	9H 11M 0S
1F208	Thursday	mvpa_avg	1	7	16	26160	600	600s (~10 minutes)	26760	7H 26M 0S
1F208	Thursday	mvpa_avg	2	11	26	41160	600	600s (~10 minutes)	41760	11H 36M 0S
1F208	Thursday	mvpa_avg	3	12	55	46500	600	600s (~10 minutes)	47100	13H 5M 0S
1F208	Thursday	sedentary	1	13	15	47700	2590	2590s (~43.17 minutes)	50290	13H 58M 10S
1F208	Thursday	sedentary	2	15	42	56520	2420	2420s (~40.33 minutes)	58940	16H 22M 20S
1F208	Thursday	sedentary	3	18	59	68340	1810	1810s (~30.17 minutes)	70150	19H 29M 10S
1F208	Thursday	sedentary	4	20	48	74880	2200	2200s (~36.67 minutes)	77080	21H 24M 40S
1F208	Friday	sedentary	1	8	39	31140	2050	2050s (~34.17 minutes)	33190	9H 13M 10S
1F208	Friday	sedentary	2	14	11	51060	2160	2160s (~36 minutes)	53220	14H 47M 0S
1F208	Friday	sedentary	3	15	25	55500	2110	2110s (~35.17 minutes)	57610	16H 0M 10S
1F208	Friday	mvpa_avg	1	17	31	63060	860	860s (~14.33 minutes)	63920	17H 45M 20S
1F208	Friday	mvpa	1	17	37	63420	810	810s (~13.5 minutes)	64230	17H 50M 30S
1F208	Friday	mvpa	2	18	12	65520	650	650s (~10.83 minutes)	66170	18H 22M 50S
1F208	Friday	mvpa_avg	2	18	27	66420	730	730s (~12.17 minutes)	67150	18H 39M 10S
1F208	Friday	mvpa	3	18	33	66780	730	730s (~12.17 minutes)	67510	18H 45M 10S
1F208	Friday	sedentary	4	19	47	71220	1840	1840s (~30.67 minutes)	73060	20H 17M 40S
1F208	Friday	sedentary	5	20	42	74520	1900	1900s (~31.67 minutes)	76420	21H 13M 40S
1F208	Friday	sedentary	6	21	22	76920	1880	1880s (~31.33 minutes)	78800	21H 53M 20S
1F208	Saturday	mvpa_avg	1	8	18	29880	600	600s (~10 minutes)	30480	8H 28M 0S
1F208	Saturday	mvpa_avg	2	8	55	32100	600	600s (~10 minutes)	32700	9H 5M 0S
1F208	Saturday	mvpa_avg	3	16	28	59280	650	650s (~10.83 minutes)	59930	16H 38M 50S
1F208	Saturday	mvpa	1	16	35	59700	650	650s (~10.83 minutes)	60350	16H 45M 50S
1F208	Saturday	mvpa_avg	4	17	25	62700	620	620s (~10.33 minutes)	63320	17H 35M 20S
1F208	Saturday	mvpa	2	17	38	63480	620	620s (~10.33 minutes)	64100	17H 48M 20S
1F208	Saturday	sedentary	1	19	8	68880	1990	1990s (~33.17 minutes)	70870	19H 41M 10S
1F208	Sunday	mvpa_avg	1	7	58	28680	730	730s (~12.17 minutes)	29410	8H 10M 10S
1F208	Sunday	mvpa	1	8	4	29040	690	690s (~11.5 minutes)	29730	8H 15M 30S
1F208	Sunday	mvpa	2	8	23	30180	630	630s (~10.5 minutes)	30810	8H 33M 30S
1F208	Sunday	mvpa	3	8	36	30960	610	610s (~10.17 minutes)	31570	8H 46M 10S
1F208	Sunday	sedentary	1	9	4	32640	2090	2090s (~34.83 minutes)	34730	9H 38M 50S
1F208	Sunday	sedentary	2	13	34	48840	1930	1930s (~32.17 minutes)	50770	14H 6M 10S
1F208	Sunday	sedentary	3	17	49	64140	1910	1910s (~31.83 minutes)	66050	18H 20M 50S
1F208	Sunday	mvpa_avg	2	18	58	68280	720	720s (~12 minutes)	69000	19H 10M 0S
1F208	Sunday	mvpa	4	19	4	68640	720	720s (~12 minutes)	69360	19H 16M 0S
1F208	Sunday	mvpa_avg	3	19	42	70920	640	640s (~10.67 minutes)	71560	19H 52M 40S
1F208	Sunday	mvpa	5	19	51	71460	620	620s (~10.33 minutes)	72080	20H 1M 20S
1F208	Sunday	mvpa	6	20	3	72180	620	620s (~10.33 minutes)	72800	20H 13M 20S
1F208	Sunday	sedentary	4	21	27	77220	2020	2020s (~33.67 minutes)	79240	22H 0M 40S
1F208	Monday	sedentary	1	7	49	28140	2070	2070s (~34.5 minutes)	30210	8H 23M 30S
1F208	Monday	sedentary	2	12	46	45960	1840	1840s (~30.67 minutes)	47800	13H 16M 40S
1F208	Monday	mvpa_avg	1	18	25	66300	770	770s (~12.83 minutes)	67070	18H 37M 50S
1F208	Monday	mvpa	1	18	31	66660	710	710s (~11.83 minutes)	67370	18H 42M 50S
1F208	Monday	mvpa	2	19	15	69300	640	640s (~10.67 minutes)	69940	19H 25M 40S
1F208	Monday	mvpa	3	19	29	70140	620	620s (~10.33 minutes)	70760	19H 39M 20S
1F208	Monday	sedentary	3	19	46	71160	1960	1960s (~32.67 minutes)	73120	20H 18M 40S
1F208	Monday	sedentary	4	21	21	76860	1860	1860s (~31 minutes)	78720	21H 52M 0S
1F208	Tuesday	mvpa_avg	1	6	41	24060	600	600s (~10 minutes)	24660	6H 51M 0S
1F208	Tuesday	mvpa_avg	2	8	18	29880	700	700s (~11.67 minutes)	30580	8H 29M 40S
1F208	Tuesday	mvpa	1	8	24	30240	680	680s (~11.33 minutes)	30920	8H 35M 20S
1F208	Tuesday	mvpa	2	8	52	31920	620	620s (~10.33 minutes)	32540	9H 2M 20S
1F208	Tuesday	mvpa_avg	3	9	5	32700	610	610s (~10.17 minutes)	33310	9H 15M 10S
1F208	Tuesday	mvpa	3	9	11	33060	610	610s (~10.17 minutes)	33670	9H 21M 10S
1F208	Tuesday	sedentary	1	14	1	50460	1840	1840s (~30.67 minutes)	52300	14H 31M 40S
1F208	Tuesday	sedentary	2	16	28	59280	1950	1950s (~32.5 minutes)	61230	17H 0M 30S
1F208	Tuesday	sedentary	3	19	19	69540	2180	2180s (~36.33 minutes)	71720	19H 55M 20S
1F208	Wednesday	sedentary	1	21	20	76800	1910	1910s (~31.83 minutes)	78710	21H 51M 50S
1F216	Wednesday	sedentary	1	22	4	79440	2250	2250s (~37.5 minutes)	81690	22H 41M 30S
1F216	Thursday	sedentary	1	17	14	62040	1850	1850s (~30.83 minutes)	63890	17H 44M 50S
1F216	Thursday	sedentary	2	18	14	65640	1920	1920s (~32 minutes)	67560	18H 46M 0S
1F216	Thursday	mvpa_avg	1	19	29	70140	630	630s (~10.5 minutes)	70770	19H 39M 30S
1F216	Thursday	mvpa	1	19	34	70440	630	630s (~10.5 minutes)	71070	19H 44M 30S
1F216	Friday	sedentary	1	14	26	51960	1870	1870s (~31.17 minutes)	53830	14H 57M 10S
1F216	Friday	mvpa_avg	1	15	7	54420	600	600s (~10 minutes)	55020	15H 17M 0S
1F216	Friday	mvpa_avg	2	16	1	57660	670	670s (~11.17 minutes)	58330	16H 12M 10S
1F216	Friday	mvpa	1	16	5	57900	670	670s (~11.17 minutes)	58570	16H 16M 10S
1F216	Friday	sedentary	2	19	52	71520	1950	1950s (~32.5 minutes)	73470	20H 24M 30S
1F216	Friday	mvpa_avg	3	21	10	76200	600	600s (~10 minutes)	76800	21H 20M 0S
1F216	Friday	sedentary	3	21	58	79080	1950	1950s (~32.5 minutes)	81030	22H 30M 30S
1F216	Saturday	sedentary	1	11	24	41040	1840	1840s (~30.67 minutes)	42880	11H 54M 40S
1F216	Saturday	sedentary	2	14	29	52140	1850	1850s (~30.83 minutes)	53990	14H 59M 50S
1F216	Saturday	mvpa_avg	1	18	53	67980	600	600s (~10 minutes)	68580	19H 3M 0S
1F216	Saturday	sedentary	3	21	0	75600	2630	2630s (~43.83 minutes)	78230	21H 43M 50S
1F216	Sunday	mvpa_avg	1	11	8	40080	600	600s (~10 minutes)	40680	11H 18M 0S
1F216	Sunday	sedentary	1	18	0	64800	1860	1860s (~31 minutes)	66660	18H 31M 0S
1F216	Sunday	mvpa_avg	2	18	47	67620	700	700s (~11.67 minutes)	68320	18H 58M 40S
1F216	Sunday	mvpa	1	18	51	67860	700	700s (~11.67 minutes)	68560	19H 2M 40S
1F216	Sunday	sedentary	2	22	2	79320	2140	2140s (~35.67 minutes)	81460	22H 37M 40S
1F216	Monday	sedentary	1	15	52	57120	1860	1860s (~31 minutes)	58980	16H 23M 0S
1F216	Monday	mvpa_avg	1	20	46	74760	600	600s (~10 minutes)	75360	20H 56M 0S
1F216	Monday	sedentary	2	22	40	81600	2000	2000s (~33.33 minutes)	83600	23H 13M 20S
1F247	Tuesday	mvpa	1	12	13	43980	750	750s (~12.5 minutes)	44730	12H 25M 30S
1F247	Tuesday	sedentary	1	13	52	49920	1990	1990s (~33.17 minutes)	51910	14H 25M 10S
1F247	Tuesday	mvpa_avg	1	15	2	54120	600	600s (~10 minutes)	54720	15H 12M 0S
1F247	Tuesday	mvpa_avg	2	15	5	54300	600	600s (~10 minutes)	54900	15H 15M 0S
1F247	Tuesday	mvpa_avg	3	18	30	66600	960	960s (~16 minutes)	67560	18H 46M 0S
1F247	Tuesday	mvpa	2	18	37	67020	960	960s (~16 minutes)	67980	18H 53M 0S
1F247	Wednesday	mvpa_avg	1	8	52	31920	620	620s (~10.33 minutes)	32540	9H 2M 20S
1F247	Wednesday	mvpa	1	8	59	32340	620	620s (~10.33 minutes)	32960	9H 9M 20S
1F247	Wednesday	mvpa_avg	2	9	25	33900	760	760s (~12.67 minutes)	34660	9H 37M 40S
1F247	Wednesday	mvpa	2	9	33	34380	760	760s (~12.67 minutes)	35140	9H 45M 40S
1F247	Wednesday	mvpa_avg	3	11	19	40740	600	600s (~10 minutes)	41340	11H 29M 0S
1F247	Wednesday	mvpa_avg	4	11	38	41880	610	610s (~10.17 minutes)	42490	11H 48M 10S
1F247	Wednesday	mvpa	3	11	54	42840	610	610s (~10.17 minutes)	43450	12H 4M 10S
1F247	Wednesday	sedentary	1	14	25	51900	1850	1850s (~30.83 minutes)	53750	14H 55M 50S
1F247	Wednesday	mvpa_avg	5	14	57	53820	600	600s (~10 minutes)	54420	15H 7M 0S
1F247	Wednesday	mvpa_avg	6	19	9	68940	600	600s (~10 minutes)	69540	19H 19M 0S
1F247	Thursday	mvpa_avg	2	6	8	22080	630	630s (~10.5 minutes)	22710	6H 18M 30S
1F247	Thursday	mvpa	1	6	12	22320	630	630s (~10.5 minutes)	22950	6H 22M 30S
1F247	Thursday	mvpa_avg	3	6	55	24900	600	600s (~10 minutes)	25500	7H 5M 0S
1F247	Thursday	mvpa_avg	4	7	1	25260	600	600s (~10 minutes)	25860	7H 11M 0S
1F247	Thursday	mvpa_avg	5	7	18	26280	600	600s (~10 minutes)	26880	7H 28M 0S
1F247	Thursday	mvpa_avg	6	7	39	27540	600	600s (~10 minutes)	28140	7H 49M 0S
1F247	Thursday	mvpa_avg	7	7	47	28020	600	600s (~10 minutes)	28620	7H 57M 0S
1F247	Thursday	mvpa_avg	8	8	13	29580	600	600s (~10 minutes)	30180	8H 23M 0S
1F247	Thursday	mvpa_avg	9	8	37	31020	600	600s (~10 minutes)	31620	8H 47M 0S
1F247	Thursday	mvpa_avg	10	9	22	33720	600	600s (~10 minutes)	34320	9H 32M 0S
1F247	Thursday	mvpa_avg	11	9	42	34920	600	600s (~10 minutes)	35520	9H 52M 0S
1F247	Thursday	mvpa_avg	12	11	42	42120	600	600s (~10 minutes)	42720	11H 52M 0S
1F247	Thursday	sedentary	1	13	54	50040	2110	2110s (~35.17 minutes)	52150	14H 29M 10S
1F247	Thursday	sedentary	2	15	31	55860	1820	1820s (~30.33 minutes)	57680	16H 1M 20S
1F247	Thursday	mvpa_avg	13	16	39	59940	860	860s (~14.33 minutes)	60800	16H 53M 20S
1F247	Thursday	mvpa	2	16	45	60300	860	860s (~14.33 minutes)	61160	16H 59M 20S
1F247	Thursday	mvpa_avg	14	17	35	63300	830	830s (~13.83 minutes)	64130	17H 48M 50S
1F247	Thursday	mvpa	3	17	41	63660	830	830s (~13.83 minutes)	64490	17H 54M 50S
1F247	Thursday	mvpa_avg	15	18	14	65640	600	600s (~10 minutes)	66240	18H 24M 0S
1F247	Thursday	mvpa_avg	16	18	27	66420	600	600s (~10 minutes)	67020	18H 37M 0S
1F247	Thursday	sedentary	3	20	31	73860	1810	1810s (~30.17 minutes)	75670	21H 1M 10S
1F247	Thursday	sedentary	4	21	4	75840	1870	1870s (~31.17 minutes)	77710	21H 35M 10S
1F247	Friday	mvpa_avg	1	6	2	21720	600	600s (~10 minutes)	22320	6H 12M 0S
1F247	Friday	mvpa_avg	2	8	34	30840	600	600s (~10 minutes)	31440	8H 44M 0S
1F247	Friday	mvpa_avg	3	9	38	34680	600	600s (~10 minutes)	35280	9H 48M 0S
1F247	Friday	mvpa_avg	4	9	42	34920	600	600s (~10 minutes)	35520	9H 52M 0S
1F247	Friday	mvpa_avg	5	9	44	35040	600	600s (~10 minutes)	35640	9H 54M 0S
1F247	Friday	mvpa_avg	6	10	12	36720	600	600s (~10 minutes)	37320	10H 22M 0S
1F247	Friday	mvpa_avg	7	10	21	37260	600	600s (~10 minutes)	37860	10H 31M 0S
1F247	Friday	mvpa_avg	8	10	34	38040	600	600s (~10 minutes)	38640	10H 44M 0S
1F247	Friday	mvpa_avg	9	10	51	39060	600	600s (~10 minutes)	39660	11H 1M 0S
1F247	Friday	mvpa_avg	10	11	9	40140	600	600s (~10 minutes)	40740	11H 19M 0S
1F247	Friday	mvpa_avg	11	16	39	59940	600	600s (~10 minutes)	60540	16H 49M 0S
1F247	Friday	mvpa_avg	12	18	2	64920	600	600s (~10 minutes)	65520	18H 12M 0S
1F247	Friday	mvpa_avg	13	18	11	65460	620	620s (~10.33 minutes)	66080	18H 21M 20S
1F247	Friday	mvpa	1	18	18	65880	620	620s (~10.33 minutes)	66500	18H 28M 20S
1F247	Friday	mvpa_avg	14	18	56	68160	600	600s (~10 minutes)	68760	19H 6M 0S
1F247	Friday	mvpa_avg	15	19	3	68580	600	600s (~10 minutes)	69180	19H 13M 0S
1F247	Friday	mvpa_avg	16	19	5	68700	600	600s (~10 minutes)	69300	19H 15M 0S
1F247	Friday	mvpa_avg	17	19	37	70620	640	640s (~10.67 minutes)	71260	19H 47M 40S
1F247	Friday	mvpa	2	19	43	70980	640	640s (~10.67 minutes)	71620	19H 53M 40S
1F247	Saturday	mvpa_avg	1	8	21	30060	600	600s (~10 minutes)	30660	8H 31M 0S
1F247	Saturday	mvpa_avg	2	8	34	30840	600	600s (~10 minutes)	31440	8H 44M 0S
1F247	Saturday	mvpa_avg	3	8	38	31080	600	600s (~10 minutes)	31680	8H 48M 0S
1F247	Saturday	mvpa_avg	4	8	48	31680	600	600s (~10 minutes)	32280	8H 58M 0S
1F247	Saturday	mvpa_avg	5	8	53	31980	600	600s (~10 minutes)	32580	9H 3M 0S
1F247	Saturday	mvpa_avg	6	8	56	32160	600	600s (~10 minutes)	32760	9H 6M 0S
1F247	Saturday	mvpa_avg	7	9	12	33120	600	600s (~10 minutes)	33720	9H 22M 0S
1F247	Saturday	mvpa_avg	8	9	15	33300	600	600s (~10 minutes)	33900	9H 25M 0S
1F247	Saturday	mvpa_avg	9	9	17	33420	600	600s (~10 minutes)	34020	9H 27M 0S
1F247	Saturday	mvpa_avg	10	12	6	43560	600	600s (~10 minutes)	44160	12H 16M 0S
1F247	Saturday	mvpa_avg	11	12	13	43980	600	600s (~10 minutes)	44580	12H 23M 0S
1F247	Saturday	mvpa_avg	12	13	8	47280	600	600s (~10 minutes)	47880	13H 18M 0S
1F247	Saturday	mvpa_avg	13	16	40	60000	840	840s (~14 minutes)	60840	16H 54M 0S
1F247	Saturday	mvpa	1	16	45	60300	840	840s (~14 minutes)	61140	16H 59M 0S
1F247	Saturday	mvpa_avg	14	17	33	63180	800	800s (~13.33 minutes)	63980	17H 46M 20S
1F247	Saturday	mvpa	2	17	39	63540	800	800s (~13.33 minutes)	64340	17H 52M 20S
1F247	Sunday	mvpa_avg	2	6	4	21840	600	600s (~10 minutes)	22440	6H 14M 0S
1F247	Sunday	mvpa_avg	3	6	9	22140	600	600s (~10 minutes)	22740	6H 19M 0S
1F247	Sunday	mvpa_avg	4	6	15	22500	600	600s (~10 minutes)	23100	6H 25M 0S
1F247	Sunday	mvpa_avg	5	7	6	25560	600	600s (~10 minutes)	26160	7H 16M 0S
1F247	Sunday	mvpa_avg	6	7	9	25740	600	600s (~10 minutes)	26340	7H 19M 0S
1F247	Sunday	mvpa_avg	7	7	18	26280	600	600s (~10 minutes)	26880	7H 28M 0S
1F247	Sunday	mvpa_avg	8	7	45	27900	600	600s (~10 minutes)	28500	7H 55M 0S
1F247	Sunday	mvpa_avg	9	8	13	29580	1160	1160s (~19.33 minutes)	30740	8H 32M 20S
1F247	Sunday	mvpa	1	8	37	31020	770	770s (~12.83 minutes)	31790	8H 49M 50S
1F247	Sunday	mvpa	2	9	22	33720	610	610s (~10.17 minutes)	34330	9H 32M 10S
1F247	Sunday	mvpa	3	9	33	34380	650	650s (~10.83 minutes)	35030	9H 43M 50S
1F247	Sunday	mvpa	4	9	48	35280	850	850s (~14.17 minutes)	36130	10H 2M 10S
1F247	Sunday	mvpa	5	10	26	37560	680	680s (~11.33 minutes)	38240	10H 37M 20S
1F247	Sunday	mvpa_avg	10	10	54	39240	600	600s (~10 minutes)	39840	11H 4M 0S
1F247	Sunday	mvpa_avg	11	17	16	62160	810	810s (~13.5 minutes)	62970	17H 29M 30S
1F247	Sunday	mvpa	6	17	24	62640	810	810s (~13.5 minutes)	63450	17H 37M 30S
1F247	Sunday	mvpa_avg	12	18	14	65640	810	810s (~13.5 minutes)	66450	18H 27M 30S
1F247	Sunday	mvpa	7	18	20	66000	810	810s (~13.5 minutes)	66810	18H 33M 30S
1F247	Sunday	mvpa_avg	13	20	59	75540	600	600s (~10 minutes)	76140	21H 9M 0S
1F247	Monday	mvpa_avg	1	8	37	31020	600	600s (~10 minutes)	31620	8H 47M 0S
1F247	Monday	mvpa_avg	2	8	58	32280	600	600s (~10 minutes)	32880	9H 8M 0S
1F247	Monday	mvpa_avg	3	17	45	63900	600	600s (~10 minutes)	64500	17H 55M 0S
1F247	Monday	mvpa_avg	4	20	16	72960	600	600s (~10 minutes)	73560	20H 26M 0S
1F252	Monday	sedentary	1	13	48	49680	1810	1810s (~30.17 minutes)	51490	14H 18M 10S
1F252	Monday	mvpa_avg	1	14	56	53760	630	630s (~10.5 minutes)	54390	15H 6M 30S
1F252	Monday	mvpa	1	15	4	54240	630	630s (~10.5 minutes)	54870	15H 14M 30S
1F252	Monday	mvpa_avg	2	15	20	55200	680	680s (~11.33 minutes)	55880	15H 31M 20S
1F252	Monday	mvpa	2	15	25	55500	680	680s (~11.33 minutes)	56180	15H 36M 20S
1F252	Monday	mvpa_avg	3	16	22	58920	640	640s (~10.67 minutes)	59560	16H 32M 40S
1F252	Monday	mvpa	3	16	29	59340	640	640s (~10.67 minutes)	59980	16H 39M 40S
1F252	Monday	sedentary	2	17	11	61860	1830	1830s (~30.5 minutes)	63690	17H 41M 30S
1F252	Monday	sedentary	3	18	50	67800	1810	1810s (~30.17 minutes)	69610	19H 20M 10S
1F252	Monday	sedentary	4	19	59	71940	2210	2210s (~36.83 minutes)	74150	20H 35M 50S
1F252	Tuesday	mvpa_avg	1	8	2	28920	600	600s (~10 minutes)	29520	8H 12M 0S
1F252	Tuesday	mvpa_avg	2	8	33	30780	670	670s (~11.17 minutes)	31450	8H 44M 10S
1F252	Tuesday	mvpa	1	8	40	31200	670	670s (~11.17 minutes)	31870	8H 51M 10S
1F252	Tuesday	mvpa_avg	3	9	13	33180	600	600s (~10 minutes)	33780	9H 23M 0S
1F252	Tuesday	mvpa_avg	4	9	25	33900	880	880s (~14.67 minutes)	34780	9H 39M 40S
1F252	Tuesday	mvpa	2	9	32	34320	880	880s (~14.67 minutes)	35200	9H 46M 40S
1F252	Tuesday	mvpa_avg	5	10	13	36780	800	800s (~13.33 minutes)	37580	10H 26M 20S
1F252	Tuesday	mvpa	3	10	19	37140	610	610s (~10.17 minutes)	37750	10H 29M 10S
1F252	Tuesday	mvpa	4	10	30	37800	660	660s (~11 minutes)	38460	10H 41M 0S
1F252	Tuesday	mvpa	5	10	46	38760	730	730s (~12.17 minutes)	39490	10H 58M 10S
1F252	Tuesday	sedentary	1	11	58	43080	1890	1890s (~31.5 minutes)	44970	12H 29M 30S
1F252	Tuesday	mvpa_avg	6	14	47	53220	610	610s (~10.17 minutes)	53830	14H 57M 10S
1F252	Tuesday	mvpa	6	14	55	53700	610	610s (~10.17 minutes)	54310	15H 5M 10S
1F252	Tuesday	mvpa_avg	7	15	9	54540	620	620s (~10.33 minutes)	55160	15H 19M 20S
1F252	Tuesday	mvpa	7	15	16	54960	620	620s (~10.33 minutes)	55580	15H 26M 20S
1F252	Tuesday	sedentary	2	18	54	68040	1860	1860s (~31 minutes)	69900	19H 25M 0S
1F252	Tuesday	sedentary	3	20	6	72360	2060	2060s (~34.33 minutes)	74420	20H 40M 20S
1F252	Wednesday	mvpa_avg	1	8	6	29160	600	600s (~10 minutes)	29760	8H 16M 0S
1F252	Wednesday	mvpa_avg	2	8	28	30480	680	680s (~11.33 minutes)	31160	8H 39M 20S
1F252	Wednesday	mvpa	1	8	42	31320	680	680s (~11.33 minutes)	32000	8H 53M 20S
1F252	Wednesday	mvpa_avg	3	9	20	33600	670	670s (~11.17 minutes)	34270	9H 31M 10S
1F252	Wednesday	mvpa	2	9	29	34140	670	670s (~11.17 minutes)	34810	9H 40M 10S
1F252	Wednesday	mvpa_avg	4	9	46	35160	600	600s (~10 minutes)	35760	9H 56M 0S
1F252	Wednesday	mvpa_avg	5	10	13	36780	600	600s (~10 minutes)	37380	10H 23M 0S
1F252	Wednesday	mvpa_avg	6	10	21	37260	600	600s (~10 minutes)	37860	10H 31M 0S
1F252	Wednesday	mvpa_avg	7	11	7	40020	600	600s (~10 minutes)	40620	11H 17M 0S
1F252	Wednesday	sedentary	1	12	15	44100	1880	1880s (~31.33 minutes)	45980	12H 46M 20S
1F252	Wednesday	mvpa_avg	8	14	55	53700	660	660s (~11 minutes)	54360	15H 6M 0S
1F252	Wednesday	mvpa	3	15	1	54060	660	660s (~11 minutes)	54720	15H 12M 0S
1F252	Wednesday	mvpa_avg	9	15	29	55740	600	600s (~10 minutes)	56340	15H 39M 0S
1F252	Wednesday	mvpa_avg	10	15	43	56580	600	600s (~10 minutes)	57180	15H 53M 0S
1F252	Wednesday	mvpa_avg	11	16	24	59040	630	630s (~10.5 minutes)	59670	16H 34M 30S
1F252	Wednesday	mvpa	4	16	31	59460	630	630s (~10.5 minutes)	60090	16H 41M 30S
1F252	Wednesday	sedentary	2	19	21	69660	1850	1850s (~30.83 minutes)	71510	19H 51M 50S
1F252	Wednesday	sedentary	3	19	59	71940	1860	1860s (~31 minutes)	73800	20H 30M 0S
1F252	Wednesday	sedentary	4	20	48	74880	1860	1860s (~31 minutes)	76740	21H 19M 0S
1F252	Thursday	mvpa_avg	1	7	22	26520	600	600s (~10 minutes)	27120	7H 32M 0S
1F252	Thursday	mvpa_avg	2	7	58	28680	600	600s (~10 minutes)	29280	8H 8M 0S
1F252	Thursday	mvpa_avg	3	8	34	30840	700	700s (~11.67 minutes)	31540	8H 45M 40S
1F252	Thursday	mvpa	1	8	39	31140	700	700s (~11.67 minutes)	31840	8H 50M 40S
1F252	Thursday	mvpa_avg	4	8	59	32340	600	600s (~10 minutes)	32940	9H 9M 0S
1F252	Thursday	mvpa_avg	5	9	20	33600	600	600s (~10 minutes)	34200	9H 30M 0S
1F252	Thursday	mvpa_avg	6	9	38	34680	600	600s (~10 minutes)	35280	9H 48M 0S
1F252	Thursday	mvpa_avg	7	9	55	35700	600	600s (~10 minutes)	36300	10H 5M 0S
1F252	Thursday	mvpa_avg	8	10	2	36120	600	600s (~10 minutes)	36720	10H 12M 0S
1F252	Thursday	mvpa_avg	9	10	42	38520	600	600s (~10 minutes)	39120	10H 52M 0S
1F252	Thursday	sedentary	1	12	56	46560	1860	1860s (~31 minutes)	48420	13H 27M 0S
1F252	Thursday	mvpa_avg	10	16	6	57960	610	610s (~10.17 minutes)	58570	16H 16M 10S
1F252	Thursday	mvpa	2	16	10	58200	610	610s (~10.17 minutes)	58810	16H 20M 10S
1F252	Thursday	mvpa_avg	11	16	41	60060	600	600s (~10 minutes)	60660	16H 51M 0S
1F252	Thursday	sedentary	2	17	34	63240	1860	1860s (~31 minutes)	65100	18H 5M 0S
1F252	Thursday	sedentary	3	18	55	68100	1820	1820s (~30.33 minutes)	69920	19H 25M 20S
1F252	Thursday	sedentary	4	19	50	71400	1970	1970s (~32.83 minutes)	73370	20H 22M 50S
1F252	Thursday	sedentary	5	20	52	75120	1900	1900s (~31.67 minutes)	77020	21H 23M 40S
1F252	Friday	sedentary	1	6	21	22860	1840	1840s (~30.67 minutes)	24700	6H 51M 40S
1F252	Friday	mvpa_avg	1	7	30	27000	600	600s (~10 minutes)	27600	7H 40M 0S
1F252	Friday	mvpa_avg	2	9	27	34020	610	610s (~10.17 minutes)	34630	9H 37M 10S
1F252	Friday	mvpa	1	9	40	34800	610	610s (~10.17 minutes)	35410	9H 50M 10S
1F252	Friday	mvpa_avg	3	10	15	36900	600	600s (~10 minutes)	37500	10H 25M 0S
1F252	Friday	mvpa_avg	4	10	41	38460	600	600s (~10 minutes)	39060	10H 51M 0S
1F252	Friday	mvpa_avg	5	10	58	39480	600	600s (~10 minutes)	40080	11H 8M 0S
1F252	Friday	mvpa_avg	6	12	0	43200	600	600s (~10 minutes)	43800	12H 10M 0S
1F252	Friday	mvpa_avg	7	12	13	43980	600	600s (~10 minutes)	44580	12H 23M 0S
1F252	Friday	mvpa_avg	8	12	47	46020	600	600s (~10 minutes)	46620	12H 57M 0S
1F252	Friday	sedentary	2	13	53	49980	1820	1820s (~30.33 minutes)	51800	14H 23M 20S
1F252	Friday	sedentary	3	14	52	53520	1940	1940s (~32.33 minutes)	55460	15H 24M 20S
1F252	Friday	mvpa_avg	9	15	52	57120	800	800s (~13.33 minutes)	57920	16H 5M 20S
1F252	Friday	mvpa	2	16	0	57600	800	800s (~13.33 minutes)	58400	16H 13M 20S
1F252	Friday	mvpa_avg	10	16	33	59580	600	600s (~10 minutes)	60180	16H 43M 0S
1F252	Saturday	mvpa_avg	1	7	36	27360	600	600s (~10 minutes)	27960	7H 46M 0S
1F252	Saturday	mvpa_avg	2	8	33	30780	600	600s (~10 minutes)	31380	8H 43M 0S
1F252	Saturday	mvpa_avg	3	8	43	31380	600	600s (~10 minutes)	31980	8H 53M 0S
1F252	Saturday	mvpa_avg	4	9	45	35100	600	600s (~10 minutes)	35700	9H 55M 0S
1F252	Saturday	mvpa_avg	5	10	29	37740	600	600s (~10 minutes)	38340	10H 39M 0S
1F252	Saturday	mvpa_avg	6	11	3	39780	600	600s (~10 minutes)	40380	11H 13M 0S
1F252	Saturday	mvpa_avg	7	11	26	41160	600	600s (~10 minutes)	41760	11H 36M 0S
1F252	Saturday	mvpa_avg	8	11	48	42480	660	660s (~11 minutes)	43140	11H 59M 0S
1F252	Saturday	mvpa	1	12	1	43260	660	660s (~11 minutes)	43920	12H 12M 0S
1F252	Saturday	mvpa_avg	9	14	38	52680	740	740s (~12.33 minutes)	53420	14H 50M 20S
1F252	Saturday	mvpa	2	14	44	53040	740	740s (~12.33 minutes)	53780	14H 56M 20S
1F252	Saturday	mvpa_avg	10	15	46	56760	760	760s (~12.67 minutes)	57520	15H 58M 40S
1F252	Saturday	mvpa	3	15	52	57120	760	760s (~12.67 minutes)	57880	16H 4M 40S
1F252	Saturday	sedentary	1	19	54	71640	1910	1910s (~31.83 minutes)	73550	20H 25M 50S
1F252	Saturday	sedentary	2	20	39	74340	1970	1970s (~32.83 minutes)	76310	21H 11M 50S
1F252	Sunday	mvpa_avg	1	7	58	28680	600	600s (~10 minutes)	29280	8H 8M 0S
1F252	Sunday	mvpa_avg	2	8	20	30000	810	810s (~13.5 minutes)	30810	8H 33M 30S
1F252	Sunday	mvpa	1	8	27	30420	680	680s (~11.33 minutes)	31100	8H 38M 20S
1F252	Sunday	mvpa	2	8	45	31500	650	650s (~10.83 minutes)	32150	8H 55M 50S
1F252	Sunday	mvpa	3	9	5	32700	680	680s (~11.33 minutes)	33380	9H 16M 20S
1F252	Sunday	sedentary	1	13	35	48900	1920	1920s (~32 minutes)	50820	14H 7M 0S
1F252	Sunday	mvpa_avg	3	15	7	54420	600	600s (~10 minutes)	55020	15H 17M 0S
1F252	Sunday	mvpa_avg	4	16	43	60180	690	690s (~11.5 minutes)	60870	16H 54M 30S
1F252	Sunday	mvpa	4	16	51	60660	690	690s (~11.5 minutes)	61350	17H 2M 30S
1F252	Sunday	sedentary	2	18	58	68280	1820	1820s (~30.33 minutes)	70100	19H 28M 20S
1F285	Thursday	sedentary	4	6	27	23220	1840	1840s (~30.67 minutes)	25060	6H 57M 40S
1F285	Thursday	mvpa_avg	1	9	37	34620	600	600s (~10 minutes)	35220	9H 47M 0S
1F285	Thursday	sedentary	5	13	18	47880	2150	2150s (~35.83 minutes)	50030	13H 53M 50S
1F285	Thursday	mvpa_avg	2	15	52	57120	630	630s (~10.5 minutes)	57750	16H 2M 30S
1F285	Thursday	mvpa	1	15	58	57480	630	630s (~10.5 minutes)	58110	16H 8M 30S
1F285	Thursday	mvpa_avg	3	16	25	59100	600	600s (~10 minutes)	59700	16H 35M 0S
1F285	Friday	sedentary	1	13	38	49080	1880	1880s (~31.33 minutes)	50960	14H 9M 20S
1F285	Friday	mvpa_avg	1	16	14	58440	740	740s (~12.33 minutes)	59180	16H 26M 20S
1F285	Friday	mvpa	1	16	16	58560	740	740s (~12.33 minutes)	59300	16H 28M 20S
1F285	Friday	mvpa_avg	2	16	50	60600	600	600s (~10 minutes)	61200	17H 0M 0S
1F285	Friday	mvpa_avg	3	17	19	62340	600	600s (~10 minutes)	62940	17H 29M 0S
1F285	Friday	mvpa_avg	4	17	30	63000	620	620s (~10.33 minutes)	63620	17H 40M 20S
1F285	Friday	mvpa	2	17	35	63300	620	620s (~10.33 minutes)	63920	17H 45M 20S
1F285	Friday	sedentary	2	18	17	65820	1990	1990s (~33.17 minutes)	67810	18H 50M 10S
1F285	Saturday	mvpa_avg	1	9	20	33600	600	600s (~10 minutes)	34200	9H 30M 0S
1F285	Saturday	sedentary	1	15	54	57240	1900	1900s (~31.67 minutes)	59140	16H 25M 40S
1F285	Saturday	mvpa_avg	2	17	6	61560	630	630s (~10.5 minutes)	62190	17H 16M 30S
1F285	Saturday	mvpa	1	17	12	61920	630	630s (~10.5 minutes)	62550	17H 22M 30S
1F285	Saturday	mvpa_avg	3	17	33	63180	600	600s (~10 minutes)	63780	17H 43M 0S
1F285	Saturday	mvpa_avg	4	18	25	66300	600	600s (~10 minutes)	66900	18H 35M 0S
1F285	Sunday	sedentary	1	10	20	37200	1860	1860s (~31 minutes)	39060	10H 51M 0S
1F285	Sunday	sedentary	2	13	29	48540	1810	1810s (~30.17 minutes)	50350	13H 59M 10S
1F285	Sunday	sedentary	3	14	1	50460	2080	2080s (~34.67 minutes)	52540	14H 35M 40S
1F285	Sunday	sedentary	4	15	1	54060	1830	1830s (~30.5 minutes)	55890	15H 31M 30S
1F285	Sunday	sedentary	5	16	54	60840	1930	1930s (~32.17 minutes)	62770	17H 26M 10S
1F285	Monday	sedentary	1	14	34	52440	2590	2590s (~43.17 minutes)	55030	15H 17M 10S
1F285	Monday	sedentary	2	17	19	62340	1850	1850s (~30.83 minutes)	64190	17H 49M 50S
1F285	Tuesday	sedentary	1	16	14	58440	1860	1860s (~31 minutes)	60300	16H 45M 0S
1F285	Tuesday	sedentary	2	16	53	60780	2050	2050s (~34.17 minutes)	62830	17H 27M 10S
1F285	Tuesday	mvpa_avg	1	18	36	66960	740	740s (~12.33 minutes)	67700	18H 48M 20S
1F285	Tuesday	mvpa	1	18	40	67200	610	610s (~10.17 minutes)	67810	18H 50M 10S
1F285	Tuesday	mvpa	2	18	52	67920	730	730s (~12.17 minutes)	68650	19H 4M 10S
1F285	Tuesday	sedentary	3	19	23	69780	1860	1860s (~31 minutes)	71640	19H 54M 0S
1F285	Wednesday	sedentary	1	15	45	56700	1830	1830s (~30.5 minutes)	58530	16H 15M 30S
1F285	Wednesday	mvpa_avg	1	16	42	60120	600	600s (~10 minutes)	60720	16H 52M 0S
1F285	Wednesday	mvpa_avg	2	17	2	61320	600	600s (~10 minutes)	61920	17H 12M 0S
1F285	Wednesday	mvpa_avg	3	17	36	63360	620	620s (~10.33 minutes)	63980	17H 46M 20S
1F285	Wednesday	mvpa	1	17	40	63600	620	620s (~10.33 minutes)	64220	17H 50M 20S
1F285	Wednesday	sedentary	2	19	42	70920	1820	1820s (~30.33 minutes)	72740	20H 12M 20S
1F285	Wednesday	sedentary	3	20	28	73680	1990	1990s (~33.17 minutes)	75670	21H 1M 10S
1M005	Tuesday	sedentary	1	12	54	46440	1900	1900s (~31.67 minutes)	48340	13H 25M 40S
1M005	Tuesday	sedentary	2	14	22	51720	2320	2320s (~38.67 minutes)	54040	15H 0M 40S
1M005	Tuesday	sedentary	3	15	44	56640	2340	2340s (~39 minutes)	58980	16H 23M 0S
1M005	Tuesday	mvpa_avg	1	18	13	65580	600	600s (~10 minutes)	66180	18H 23M 0S
1M005	Tuesday	sedentary	4	18	25	66300	2070	2070s (~34.5 minutes)	68370	18H 59M 30S
1M005	Tuesday	mvpa_avg	2	19	19	69540	600	600s (~10 minutes)	70140	19H 29M 0S
1M005	Wednesday	sedentary	1	7	16	26160	2100	2100s (~35 minutes)	28260	7H 51M 0S
1M005	Wednesday	sedentary	2	9	25	33900	1810	1810s (~30.17 minutes)	35710	9H 55M 10S
1M005	Wednesday	mvpa_avg	1	10	5	36300	600	600s (~10 minutes)	36900	10H 15M 0S
1M005	Wednesday	mvpa_avg	2	10	19	37140	600	600s (~10 minutes)	37740	10H 29M 0S
1M005	Wednesday	sedentary	3	12	2	43320	2020	2020s (~33.67 minutes)	45340	12H 35M 40S
1M005	Wednesday	sedentary	4	17	56	64560	1960	1960s (~32.67 minutes)	66520	18H 28M 40S
1M005	Wednesday	sedentary	5	21	39	77940	1820	1820s (~30.33 minutes)	79760	22H 9M 20S
1M005	Thursday	sedentary	1	8	4	29040	2010	2010s (~33.5 minutes)	31050	8H 37M 30S
1M005	Thursday	sedentary	2	9	2	32520	2750	2750s (~45.83 minutes)	35270	9H 47M 50S
1M005	Thursday	sedentary	3	11	30	41400	2000	2000s (~33.33 minutes)	43400	12H 3M 20S
1M005	Thursday	sedentary	4	12	30	45000	2070	2070s (~34.5 minutes)	47070	13H 4M 30S
1M005	Thursday	sedentary	5	13	41	49260	2070	2070s (~34.5 minutes)	51330	14H 15M 30S
1M005	Thursday	sedentary	6	14	38	52680	2130	2130s (~35.5 minutes)	54810	15H 13M 30S
1M005	Thursday	sedentary	7	15	50	57000	3010	3010s (~50.17 minutes)	60010	16H 40M 10S
1M005	Friday	sedentary	1	7	37	27420	1910	1910s (~31.83 minutes)	29330	8H 8M 50S
1M005	Friday	sedentary	2	12	25	44700	2210	2210s (~36.83 minutes)	46910	13H 1M 50S
1M005	Friday	sedentary	3	14	6	50760	2110	2110s (~35.17 minutes)	52870	14H 41M 10S
1M005	Friday	sedentary	4	18	41	67260	2020	2020s (~33.67 minutes)	69280	19H 14M 40S
1M005	Friday	sedentary	5	19	56	71760	1920	1920s (~32 minutes)	73680	20H 28M 0S
1M005	Saturday	sedentary	1	9	2	32520	2020	2020s (~33.67 minutes)	34540	9H 35M 40S
1M005	Saturday	sedentary	2	14	4	50640	1860	1860s (~31 minutes)	52500	14H 35M 0S
1M005	Saturday	sedentary	3	19	27	70020	1840	1840s (~30.67 minutes)	71860	19H 57M 40S
1M005	Saturday	sedentary	4	20	14	72840	1960	1960s (~32.67 minutes)	74800	20H 46M 40S
1M005	Saturday	sedentary	5	21	39	77940	2220	2220s (~37 minutes)	80160	22H 16M 0S
1M005	Sunday	sedentary	1	7	6	25560	2590	2590s (~43.17 minutes)	28150	7H 49M 10S
1M005	Sunday	sedentary	2	10	0	36000	2010	2010s (~33.5 minutes)	38010	10H 33M 30S
1M005	Sunday	sedentary	3	10	51	39060	1880	1880s (~31.33 minutes)	40940	11H 22M 20S
1M005	Sunday	sedentary	4	12	0	43200	1930	1930s (~32.17 minutes)	45130	12H 32M 10S
1M005	Sunday	sedentary	5	18	33	66780	1860	1860s (~31 minutes)	68640	19H 4M 0S
1M005	Sunday	sedentary	6	19	46	71160	2120	2120s (~35.33 minutes)	73280	20H 21M 20S
1M005	Sunday	sedentary	7	21	27	77220	2160	2160s (~36 minutes)	79380	22H 3M 0S
1M005	Monday	sedentary	1	7	34	27240	2680	2680s (~44.67 minutes)	29920	8H 18M 40S
1M005	Monday	sedentary	2	11	36	41760	2470	2470s (~41.17 minutes)	44230	12H 17M 10S
1M005	Monday	sedentary	3	13	13	47580	3420	3420s (~57 minutes)	51000	14H 10M 0S
1M005	Monday	sedentary	4	17	51	64260	1930	1930s (~32.17 minutes)	66190	18H 23M 10S
1M005	Monday	sedentary	5	18	43	67380	1970	1970s (~32.83 minutes)	69350	19H 15M 50S
1M005	Monday	sedentary	6	20	7	72420	1920	1920s (~32 minutes)	74340	20H 39M 0S
1M005	Monday	sedentary	7	21	49	78540	1950	1950s (~32.5 minutes)	80490	22H 21M 30S
1M011	Wednesday	sedentary	1	16	55	60900	2160	2160s (~36 minutes)	63060	17H 31M 0S
1M011	Wednesday	sedentary	2	19	15	69300	2170	2170s (~36.17 minutes)	71470	19H 51M 10S
1M011	Wednesday	sedentary	3	20	34	74040	2200	2200s (~36.67 minutes)	76240	21H 10M 40S
1M011	Thursday	mvpa_avg	1	6	9	22140	600	600s (~10 minutes)	22740	6H 19M 0S
1M011	Thursday	mvpa_avg	2	6	37	23820	650	650s (~10.83 minutes)	24470	6H 47M 50S
1M011	Thursday	mvpa	1	6	41	24060	650	650s (~10.83 minutes)	24710	6H 51M 50S
1M011	Thursday	mvpa_avg	3	7	19	26340	630	630s (~10.5 minutes)	26970	7H 29M 30S
1M011	Thursday	mvpa	2	7	23	26580	630	630s (~10.5 minutes)	27210	7H 33M 30S
1M011	Thursday	mvpa_avg	4	8	9	29340	600	600s (~10 minutes)	29940	8H 19M 0S
1M011	Thursday	mvpa_avg	5	8	31	30660	600	600s (~10 minutes)	31260	8H 41M 0S
1M011	Thursday	mvpa_avg	6	9	22	33720	760	760s (~12.67 minutes)	34480	9H 34M 40S
1M011	Thursday	mvpa	3	9	36	34560	620	620s (~10.33 minutes)	35180	9H 46M 20S
1M011	Thursday	mvpa	4	9	50	35400	740	740s (~12.33 minutes)	36140	10H 2M 20S
1M011	Thursday	sedentary	2	10	15	36900	1940	1940s (~32.33 minutes)	38840	10H 47M 20S
1M011	Thursday	sedentary	3	11	35	41700	1830	1830s (~30.5 minutes)	43530	12H 5M 30S
1M011	Thursday	sedentary	4	16	39	59940	1840	1840s (~30.67 minutes)	61780	17H 9M 40S
1M011	Thursday	mvpa_avg	7	19	31	70260	600	600s (~10 minutes)	70860	19H 41M 0S
1M011	Friday	mvpa_avg	1	8	6	29160	600	600s (~10 minutes)	29760	8H 16M 0S
1M011	Friday	mvpa_avg	2	8	42	31320	600	600s (~10 minutes)	31920	8H 52M 0S
1M011	Friday	mvpa_avg	3	9	4	32640	600	600s (~10 minutes)	33240	9H 14M 0S
1M011	Friday	mvpa_avg	4	9	6	32760	600	600s (~10 minutes)	33360	9H 16M 0S
1M011	Friday	mvpa_avg	5	9	18	33480	600	600s (~10 minutes)	34080	9H 28M 0S
1M011	Friday	sedentary	1	13	46	49560	1920	1920s (~32 minutes)	51480	14H 18M 0S
1M011	Friday	sedentary	2	14	43	52980	1870	1870s (~31.17 minutes)	54850	15H 14M 10S
1M011	Friday	sedentary	3	17	43	63780	1940	1940s (~32.33 minutes)	65720	18H 15M 20S
1M011	Friday	sedentary	4	19	58	71880	2110	2110s (~35.17 minutes)	73990	20H 33M 10S
1M011	Saturday	sedentary	1	7	20	26400	1880	1880s (~31.33 minutes)	28280	7H 51M 20S
1M011	Saturday	mvpa_avg	1	9	7	32820	600	600s (~10 minutes)	33420	9H 17M 0S
1M011	Saturday	mvpa_avg	2	9	31	34260	600	600s (~10 minutes)	34860	9H 41M 0S
1M011	Saturday	mvpa_avg	3	12	54	46440	600	600s (~10 minutes)	47040	13H 4M 0S
1M011	Saturday	sedentary	2	16	22	58920	1990	1990s (~33.17 minutes)	60910	16H 55M 10S
1M011	Saturday	sedentary	3	22	8	79680	1920	1920s (~32 minutes)	81600	22H 40M 0S
1M011	Sunday	sedentary	1	7	22	26520	1900	1900s (~31.67 minutes)	28420	7H 53M 40S
1M011	Sunday	sedentary	2	10	21	37260	1840	1840s (~30.67 minutes)	39100	10H 51M 40S
1M011	Sunday	mvpa_avg	1	12	39	45540	680	680s (~11.33 minutes)	46220	12H 50M 20S
1M011	Sunday	mvpa	1	12	45	45900	680	680s (~11.33 minutes)	46580	12H 56M 20S
1M011	Sunday	sedentary	3	13	8	47280	2310	2310s (~38.5 minutes)	49590	13H 46M 30S
1M011	Sunday	mvpa_avg	2	15	19	55140	700	700s (~11.67 minutes)	55840	15H 30M 40S
1M011	Sunday	mvpa	2	15	24	55440	700	700s (~11.67 minutes)	56140	15H 35M 40S
1M011	Sunday	sedentary	4	15	56	57360	1810	1810s (~30.17 minutes)	59170	16H 26M 10S
1M011	Sunday	sedentary	5	17	2	61320	2340	2340s (~39 minutes)	63660	17H 41M 0S
1M011	Sunday	sedentary	6	19	59	71940	1950	1950s (~32.5 minutes)	73890	20H 31M 30S
1M011	Sunday	sedentary	7	20	57	75420	2480	2480s (~41.33 minutes)	77900	21H 38M 20S
1M011	Sunday	sedentary	8	23	15	83700	1890	1890s (~31.5 minutes)	85590	23H 46M 30S
1M011	Monday	sedentary	1	7	23	26580	1850	1850s (~30.83 minutes)	28430	7H 53M 50S
1M011	Monday	sedentary	2	8	51	31860	1850	1850s (~30.83 minutes)	33710	9H 21M 50S
1M011	Monday	mvpa_avg	1	9	29	34140	600	600s (~10 minutes)	34740	9H 39M 0S
1M011	Monday	sedentary	3	11	52	42720	1840	1840s (~30.67 minutes)	44560	12H 22M 40S
1M011	Monday	sedentary	4	13	5	47100	1820	1820s (~30.33 minutes)	48920	13H 35M 20S
1M011	Monday	sedentary	5	15	18	55080	1890	1890s (~31.5 minutes)	56970	15H 49M 30S
1M011	Monday	sedentary	6	17	40	63600	1840	1840s (~30.67 minutes)	65440	18H 10M 40S
1M011	Monday	sedentary	7	19	18	69480	2050	2050s (~34.17 minutes)	71530	19H 52M 10S
1M011	Monday	sedentary	8	20	43	74580	2020	2020s (~33.67 minutes)	76600	21H 16M 40S
1M011	Monday	sedentary	9	21	39	77940	2010	2010s (~33.5 minutes)	79950	22H 12M 30S
1M011	Tuesday	mvpa_avg	1	12	43	45780	600	600s (~10 minutes)	46380	12H 53M 0S
1M011	Tuesday	sedentary	1	17	14	62040	2280	2280s (~38 minutes)	64320	17H 52M 0S
1M011	Tuesday	sedentary	2	18	54	68040	2460	2460s (~41 minutes)	70500	19H 35M 0S
1M011	Tuesday	sedentary	3	20	31	73860	2270	2270s (~37.83 minutes)	76130	21H 8M 50S
1M011	Tuesday	sedentary	4	22	6	79560	1920	1920s (~32 minutes)	81480	22H 38M 0S
1M016	Saturday	mvpa_avg	1	14	29	52140	600	600s (~10 minutes)	52740	14H 39M 0S
1M016	Saturday	sedentary	1	15	27	55620	1860	1860s (~31 minutes)	57480	15H 58M 0S
1M016	Saturday	sedentary	2	16	4	57840	1990	1990s (~33.17 minutes)	59830	16H 37M 10S
1M016	Saturday	sedentary	3	16	54	60840	1810	1810s (~30.17 minutes)	62650	17H 24M 10S
1M016	Saturday	sedentary	4	17	26	62760	1860	1860s (~31 minutes)	64620	17H 57M 0S
1M016	Saturday	mvpa_avg	2	18	1	64860	600	600s (~10 minutes)	65460	18H 11M 0S
1M016	Saturday	sedentary	5	20	34	74040	1850	1850s (~30.83 minutes)	75890	21H 4M 50S
1M016	Saturday	sedentary	6	21	28	77280	1880	1880s (~31.33 minutes)	79160	21H 59M 20S
1M016	Sunday	mvpa_avg	1	7	37	27420	600	600s (~10 minutes)	28020	7H 47M 0S
1M016	Sunday	mvpa_avg	2	8	32	30720	620	620s (~10.33 minutes)	31340	8H 42M 20S
1M016	Sunday	mvpa	1	8	39	31140	620	620s (~10.33 minutes)	31760	8H 49M 20S
1M016	Sunday	mvpa_avg	3	9	17	33420	600	600s (~10 minutes)	34020	9H 27M 0S
1M016	Sunday	mvpa_avg	4	9	59	35940	600	600s (~10 minutes)	36540	10H 9M 0S
1M016	Sunday	mvpa_avg	5	10	28	37680	600	600s (~10 minutes)	38280	10H 38M 0S
1M016	Sunday	sedentary	1	11	3	39780	1880	1880s (~31.33 minutes)	41660	11H 34M 20S
1M016	Sunday	sedentary	2	13	47	49620	1860	1860s (~31 minutes)	51480	14H 18M 0S
1M016	Sunday	mvpa_avg	6	18	59	68340	1160	1160s (~19.33 minutes)	69500	19H 18M 20S
1M016	Sunday	mvpa	2	19	7	68820	900	900s (~15 minutes)	69720	19H 22M 0S
1M016	Sunday	mvpa	3	19	47	71220	860	860s (~14.33 minutes)	72080	20H 1M 20S
1M016	Monday	mvpa_avg	1	7	17	26220	600	600s (~10 minutes)	26820	7H 27M 0S
1M016	Monday	mvpa_avg	2	9	26	33960	610	610s (~10.17 minutes)	34570	9H 36M 10S
1M016	Monday	mvpa	1	9	39	34740	610	610s (~10.17 minutes)	35350	9H 49M 10S
1M016	Monday	mvpa_avg	3	10	13	36780	600	600s (~10 minutes)	37380	10H 23M 0S
1M016	Monday	mvpa_avg	4	10	41	38460	600	600s (~10 minutes)	39060	10H 51M 0S
1M016	Monday	mvpa_avg	5	11	6	39960	600	600s (~10 minutes)	40560	11H 16M 0S
1M016	Monday	mvpa_avg	6	11	22	40920	600	600s (~10 minutes)	41520	11H 32M 0S
1M016	Monday	mvpa_avg	7	14	32	52320	600	600s (~10 minutes)	52920	14H 42M 0S
1M016	Monday	sedentary	1	14	59	53940	2370	2370s (~39.5 minutes)	56310	15H 38M 30S
1M016	Monday	sedentary	2	16	29	59340	2350	2350s (~39.17 minutes)	61690	17H 8M 10S
1M016	Monday	mvpa_avg	8	17	51	64260	600	600s (~10 minutes)	64860	18H 1M 0S
1M016	Monday	mvpa_avg	9	19	0	68400	1220	1220s (~20.33 minutes)	69620	19H 20M 20S
1M016	Monday	mvpa	2	19	6	68760	1220	1220s (~20.33 minutes)	69980	19H 26M 20S
1M016	Monday	sedentary	3	20	39	74340	1940	1940s (~32.33 minutes)	76280	21H 11M 20S
1M016	Tuesday	mvpa_avg	1	6	47	24420	600	600s (~10 minutes)	25020	6H 57M 0S
1M016	Tuesday	mvpa_avg	2	7	36	27360	600	600s (~10 minutes)	27960	7H 46M 0S
1M016	Tuesday	sedentary	2	16	16	58560	1860	1860s (~31 minutes)	60420	16H 47M 0S
1M016	Tuesday	mvpa_avg	3	17	47	64020	600	600s (~10 minutes)	64620	17H 57M 0S
1M016	Tuesday	mvpa_avg	4	17	56	64560	820	820s (~13.67 minutes)	65380	18H 9M 40S
1M016	Tuesday	mvpa	1	18	2	64920	820	820s (~13.67 minutes)	65740	18H 15M 40S
1M016	Tuesday	sedentary	3	18	39	67140	1920	1920s (~32 minutes)	69060	19H 11M 0S
1M016	Tuesday	sedentary	4	21	9	76140	1860	1860s (~31 minutes)	78000	21H 40M 0S
1M016	Wednesday	sedentary	1	8	40	31200	2090	2090s (~34.83 minutes)	33290	9H 14M 50S
1M016	Wednesday	sedentary	2	15	13	54780	1840	1840s (~30.67 minutes)	56620	15H 43M 40S
1M016	Wednesday	sedentary	3	16	31	59460	1820	1820s (~30.33 minutes)	61280	17H 1M 20S
1M016	Wednesday	mvpa_avg	1	18	25	66300	1160	1160s (~19.33 minutes)	67460	18H 44M 20S
1M016	Wednesday	mvpa	1	18	31	66660	1160	1160s (~19.33 minutes)	67820	18H 50M 20S
1M016	Wednesday	sedentary	4	20	1	72060	2170	2170s (~36.17 minutes)	74230	20H 37M 10S
1M016	Wednesday	sedentary	5	21	8	76080	1830	1830s (~30.5 minutes)	77910	21H 38M 30S
1M016	Thursday	mvpa_avg	1	7	5	25500	600	600s (~10 minutes)	26100	7H 15M 0S
1M016	Thursday	mvpa_avg	2	7	40	27600	600	600s (~10 minutes)	28200	7H 50M 0S
1M016	Thursday	mvpa_avg	3	8	53	31980	600	600s (~10 minutes)	32580	9H 3M 0S
1M016	Thursday	mvpa_avg	4	9	7	32820	600	600s (~10 minutes)	33420	9H 17M 0S
1M016	Thursday	mvpa_avg	5	9	34	34440	600	600s (~10 minutes)	35040	9H 44M 0S
1M016	Thursday	mvpa_avg	6	9	51	35460	600	600s (~10 minutes)	36060	10H 1M 0S
1M016	Thursday	mvpa_avg	7	10	30	37800	600	600s (~10 minutes)	38400	10H 40M 0S
1M016	Thursday	sedentary	1	14	52	53520	1850	1850s (~30.83 minutes)	55370	15H 22M 50S
1M016	Thursday	mvpa_avg	8	15	26	55560	600	600s (~10 minutes)	56160	15H 36M 0S
1M016	Thursday	mvpa_avg	9	15	51	57060	640	640s (~10.67 minutes)	57700	16H 1M 40S
1M016	Thursday	mvpa	1	15	57	57420	640	640s (~10.67 minutes)	58060	16H 7M 40S
1M016	Thursday	mvpa_avg	10	16	13	58380	600	600s (~10 minutes)	58980	16H 23M 0S
1M016	Thursday	mvpa_avg	11	16	30	59400	600	600s (~10 minutes)	60000	16H 40M 0S
1M016	Thursday	mvpa_avg	12	16	45	60300	630	630s (~10.5 minutes)	60930	16H 55M 30S
1M016	Thursday	mvpa	2	17	5	61500	630	630s (~10.5 minutes)	62130	17H 15M 30S
1M016	Thursday	sedentary	2	20	8	72480	2200	2200s (~36.67 minutes)	74680	20H 44M 40S
1M016	Thursday	sedentary	3	21	18	76680	1950	1950s (~32.5 minutes)	78630	21H 50M 30S
1M016	Friday	mvpa_avg	1	7	36	27360	600	600s (~10 minutes)	27960	7H 46M 0S
1M016	Friday	mvpa_avg	2	7	53	28380	620	620s (~10.33 minutes)	29000	8H 3M 20S
1M016	Friday	mvpa	1	7	57	28620	620	620s (~10.33 minutes)	29240	8H 7M 20S
1M016	Friday	sedentary	1	14	48	53280	1810	1810s (~30.17 minutes)	55090	15H 18M 10S
1M016	Friday	mvpa_avg	3	15	51	57060	600	600s (~10 minutes)	57660	16H 1M 0S
1M016	Friday	mvpa_avg	4	19	3	68580	860	860s (~14.33 minutes)	69440	19H 17M 20S
1M016	Friday	mvpa	2	19	10	69000	680	680s (~11.33 minutes)	69680	19H 21M 20S
1M016	Friday	mvpa	3	19	28	70080	780	780s (~13 minutes)	70860	19H 41M 0S
1M016	Friday	sedentary	2	20	6	72360	1940	1940s (~32.33 minutes)	74300	20H 38M 20S
1M018	Thursday	mvpa_avg	1	9	49	35340	600	600s (~10 minutes)	35940	9H 59M 0S
1M018	Thursday	mvpa_avg	2	9	52	35520	620	620s (~10.33 minutes)	36140	10H 2M 20S
1M018	Thursday	mvpa	1	10	20	37200	620	620s (~10.33 minutes)	37820	10H 30M 20S
1M018	Thursday	mvpa_avg	3	10	56	39360	600	600s (~10 minutes)	39960	11H 6M 0S
1M018	Thursday	mvpa_avg	4	11	11	40260	600	600s (~10 minutes)	40860	11H 21M 0S
1M018	Thursday	mvpa_avg	5	11	54	42840	600	600s (~10 minutes)	43440	12H 4M 0S
1M018	Thursday	mvpa_avg	6	12	29	44940	600	600s (~10 minutes)	45540	12H 39M 0S
1M018	Thursday	mvpa_avg	7	12	34	45240	600	600s (~10 minutes)	45840	12H 44M 0S
1M018	Thursday	mvpa_avg	8	17	42	63720	600	600s (~10 minutes)	64320	17H 52M 0S
1M018	Thursday	mvpa_avg	9	17	47	64020	600	600s (~10 minutes)	64620	17H 57M 0S
1M018	Thursday	mvpa_avg	10	17	49	64140	600	600s (~10 minutes)	64740	17H 59M 0S
1M018	Thursday	mvpa_avg	11	18	5	65100	600	600s (~10 minutes)	65700	18H 15M 0S
1M018	Thursday	mvpa_avg	12	18	11	65460	600	600s (~10 minutes)	66060	18H 21M 0S
1M018	Thursday	mvpa_avg	13	20	21	73260	600	600s (~10 minutes)	73860	20H 31M 0S
1M018	Thursday	sedentary	1	21	15	76500	1830	1830s (~30.5 minutes)	78330	21H 45M 30S
1M018	Friday	sedentary	1	9	12	33120	1950	1950s (~32.5 minutes)	35070	9H 44M 30S
1M018	Friday	sedentary	2	13	43	49380	1830	1830s (~30.5 minutes)	51210	14H 13M 30S
1M018	Friday	sedentary	3	14	32	52320	2060	2060s (~34.33 minutes)	54380	15H 6M 20S
1M018	Friday	sedentary	4	20	15	72900	2170	2170s (~36.17 minutes)	75070	20H 51M 10S
1M018	Saturday	sedentary	1	12	49	46140	1950	1950s (~32.5 minutes)	48090	13H 21M 30S
1M018	Saturday	sedentary	2	17	6	61560	1860	1860s (~31 minutes)	63420	17H 37M 0S
1M018	Saturday	sedentary	3	20	6	72360	1970	1970s (~32.83 minutes)	74330	20H 38M 50S
1M018	Saturday	sedentary	4	21	26	77160	2320	2320s (~38.67 minutes)	79480	22H 4M 40S
1M018	Sunday	sedentary	1	8	47	31620	1920	1920s (~32 minutes)	33540	9H 19M 0S
1M018	Sunday	sedentary	2	11	51	42660	2010	2010s (~33.5 minutes)	44670	12H 24M 30S
1M018	Sunday	sedentary	3	12	42	45720	1940	1940s (~32.33 minutes)	47660	13H 14M 20S
1M018	Sunday	sedentary	4	14	29	52140	1900	1900s (~31.67 minutes)	54040	15H 0M 40S
1M018	Sunday	sedentary	5	15	37	56220	1920	1920s (~32 minutes)	58140	16H 9M 0S
1M018	Sunday	sedentary	6	17	25	62700	2030	2030s (~33.83 minutes)	64730	17H 58M 50S
1M018	Sunday	sedentary	7	19	23	69780	1910	1910s (~31.83 minutes)	71690	19H 54M 50S
1M018	Sunday	sedentary	8	21	39	77940	1880	1880s (~31.33 minutes)	79820	22H 10M 20S
1M018	Monday	sedentary	1	12	45	45900	2020	2020s (~33.67 minutes)	47920	13H 18M 40S
1M018	Monday	sedentary	2	19	30	70200	1840	1840s (~30.67 minutes)	72040	20H 0M 40S
1M018	Monday	sedentary	3	20	14	72840	1820	1820s (~30.33 minutes)	74660	20H 44M 20S
1M018	Monday	sedentary	4	20	48	74880	1810	1810s (~30.17 minutes)	76690	21H 18M 10S
1M018	Monday	sedentary	5	21	33	77580	1950	1950s (~32.5 minutes)	79530	22H 5M 30S
1M018	Monday	sedentary	6	22	23	80580	2160	2160s (~36 minutes)	82740	22H 59M 0S
1M018	Tuesday	sedentary	1	18	51	67860	2020	2020s (~33.67 minutes)	69880	19H 24M 40S
1M018	Tuesday	sedentary	2	20	28	73680	1950	1950s (~32.5 minutes)	75630	21H 0M 30S
1M018	Wednesday	sedentary	1	12	12	43920	1890	1890s (~31.5 minutes)	45810	12H 43M 30S
1M018	Wednesday	sedentary	2	13	25	48300	1870	1870s (~31.17 minutes)	50170	13H 56M 10S
1M018	Wednesday	sedentary	3	14	2	50520	1920	1920s (~32 minutes)	52440	14H 34M 0S
1M018	Wednesday	sedentary	4	18	23	66180	1870	1870s (~31.17 minutes)	68050	18H 54M 10S
1M021	Thursday	mvpa_avg	1	11	54	42840	600	600s (~10 minutes)	43440	12H 4M 0S
1M021	Thursday	mvpa_avg	2	12	33	45180	600	600s (~10 minutes)	45780	12H 43M 0S
1M021	Thursday	sedentary	1	14	15	51300	2220	2220s (~37 minutes)	53520	14H 52M 0S
1M021	Thursday	sedentary	2	18	28	66480	1810	1810s (~30.17 minutes)	68290	18H 58M 10S
1M021	Thursday	mvpa_avg	3	18	59	68340	600	600s (~10 minutes)	68940	19H 9M 0S
1M021	Friday	mvpa_avg	1	9	21	33660	600	600s (~10 minutes)	34260	9H 31M 0S
1M021	Friday	mvpa_avg	2	9	27	34020	600	600s (~10 minutes)	34620	9H 37M 0S
1M021	Friday	mvpa_avg	3	11	45	42300	600	600s (~10 minutes)	42900	11H 55M 0S
1M021	Friday	mvpa_avg	4	12	19	44340	600	600s (~10 minutes)	44940	12H 29M 0S
1M021	Friday	sedentary	1	13	9	47340	2090	2090s (~34.83 minutes)	49430	13H 43M 50S
1M021	Friday	sedentary	2	17	32	63120	1840	1840s (~30.67 minutes)	64960	18H 2M 40S
1M021	Saturday	mvpa_avg	1	6	48	24480	600	600s (~10 minutes)	25080	6H 58M 0S
1M021	Saturday	sedentary	1	8	50	31800	1820	1820s (~30.33 minutes)	33620	9H 20M 20S
1M021	Saturday	mvpa_avg	2	11	52	42720	600	600s (~10 minutes)	43320	12H 2M 0S
1M021	Saturday	mvpa_avg	3	12	37	45420	600	600s (~10 minutes)	46020	12H 47M 0S
1M021	Saturday	sedentary	2	13	9	47340	1880	1880s (~31.33 minutes)	49220	13H 40M 20S
1M021	Saturday	sedentary	3	14	10	51000	1880	1880s (~31.33 minutes)	52880	14H 41M 20S
1M021	Saturday	sedentary	4	16	24	59040	1860	1860s (~31 minutes)	60900	16H 55M 0S
1M021	Saturday	sedentary	5	17	50	64200	1810	1810s (~30.17 minutes)	66010	18H 20M 10S
1M021	Saturday	sedentary	6	18	38	67080	1830	1830s (~30.5 minutes)	68910	19H 8M 30S
1M021	Sunday	mvpa_avg	1	7	19	26340	600	600s (~10 minutes)	26940	7H 29M 0S
1M021	Sunday	sedentary	1	8	23	30180	1910	1910s (~31.83 minutes)	32090	8H 54M 50S
1M021	Sunday	sedentary	2	9	30	34200	1810	1810s (~30.17 minutes)	36010	10H 0M 10S
1M021	Sunday	mvpa_avg	2	11	52	42720	600	600s (~10 minutes)	43320	12H 2M 0S
1M021	Sunday	sedentary	3	12	6	43560	1860	1860s (~31 minutes)	45420	12H 37M 0S
1M021	Sunday	mvpa_avg	3	12	37	45420	600	600s (~10 minutes)	46020	12H 47M 0S
1M021	Sunday	sedentary	4	13	6	47160	2020	2020s (~33.67 minutes)	49180	13H 39M 40S
1M021	Sunday	sedentary	5	15	8	54480	1880	1880s (~31.33 minutes)	56360	15H 39M 20S
1M021	Monday	mvpa_avg	1	6	20	22800	600	600s (~10 minutes)	23400	6H 30M 0S
1M021	Monday	mvpa_avg	2	10	48	38880	600	600s (~10 minutes)	39480	10H 58M 0S
1M021	Monday	sedentary	1	13	26	48360	1920	1920s (~32 minutes)	50280	13H 58M 0S
1M021	Tuesday	mvpa_avg	1	7	5	25500	600	600s (~10 minutes)	26100	7H 15M 0S
1M021	Tuesday	mvpa_avg	2	11	28	41280	600	600s (~10 minutes)	41880	11H 38M 0S
1M021	Tuesday	sedentary	1	13	37	49020	2190	2190s (~36.5 minutes)	51210	14H 13M 30S
1M021	Tuesday	sedentary	2	15	24	55440	1820	1820s (~30.33 minutes)	57260	15H 54M 20S
1M021	Tuesday	mvpa_avg	3	15	56	57360	600	600s (~10 minutes)	57960	16H 6M 0S
1M021	Tuesday	mvpa_avg	4	15	59	57540	600	600s (~10 minutes)	58140	16H 9M 0S
1M029	Friday	mvpa	1	13	5	47100	610	610s (~10.17 minutes)	47710	13H 15M 10S
1M029	Friday	mvpa_avg	1	13	16	47760	600	600s (~10 minutes)	48360	13H 26M 0S
1M029	Friday	mvpa_avg	2	13	42	49320	600	600s (~10 minutes)	49920	13H 52M 0S
1M029	Friday	mvpa_avg	3	13	45	49500	600	600s (~10 minutes)	50100	13H 55M 0S
1M029	Friday	mvpa_avg	4	13	53	49980	600	600s (~10 minutes)	50580	14H 3M 0S
1M029	Friday	mvpa_avg	5	14	36	52560	620	620s (~10.33 minutes)	53180	14H 46M 20S
1M029	Friday	mvpa	2	14	41	52860	620	620s (~10.33 minutes)	53480	14H 51M 20S
1M029	Friday	mvpa_avg	6	15	32	55920	680	680s (~11.33 minutes)	56600	15H 43M 20S
1M029	Friday	mvpa	3	15	39	56340	680	680s (~11.33 minutes)	57020	15H 50M 20S
1M029	Friday	mvpa_avg	7	16	40	60000	600	600s (~10 minutes)	60600	16H 50M 0S
1M029	Friday	mvpa_avg	8	19	27	70020	600	600s (~10 minutes)	70620	19H 37M 0S
1M029	Friday	mvpa_avg	9	19	34	70440	600	600s (~10 minutes)	71040	19H 44M 0S
1M029	Saturday	mvpa_avg	1	11	39	41940	990	990s (~16.5 minutes)	42930	11H 55M 30S
1M029	Saturday	mvpa	1	11	54	42840	920	920s (~15.33 minutes)	43760	12H 9M 20S
1M029	Saturday	mvpa	2	12	40	45600	670	670s (~11.17 minutes)	46270	12H 51M 10S
1M029	Saturday	mvpa_avg	2	13	1	46860	600	600s (~10 minutes)	47460	13H 11M 0S
1M029	Saturday	mvpa_avg	3	13	31	48660	600	600s (~10 minutes)	49260	13H 41M 0S
1M029	Saturday	mvpa_avg	4	16	1	57660	1040	1040s (~17.33 minutes)	58700	16H 18M 20S
1M029	Saturday	mvpa	3	16	7	58020	1040	1040s (~17.33 minutes)	59060	16H 24M 20S
1M029	Saturday	sedentary	1	19	28	70080	1820	1820s (~30.33 minutes)	71900	19H 58M 20S
1M029	Sunday	mvpa_avg	1	7	44	27840	600	600s (~10 minutes)	28440	7H 54M 0S
1M029	Sunday	mvpa_avg	2	7	46	27960	600	600s (~10 minutes)	28560	7H 56M 0S
1M029	Sunday	sedentary	1	10	37	38220	1850	1850s (~30.83 minutes)	40070	11H 7M 50S
1M029	Sunday	mvpa_avg	3	12	52	46320	600	600s (~10 minutes)	46920	13H 2M 0S
1M029	Sunday	mvpa_avg	4	13	22	48120	600	600s (~10 minutes)	48720	13H 32M 0S
1M029	Sunday	mvpa_avg	5	13	25	48300	600	600s (~10 minutes)	48900	13H 35M 0S
1M029	Sunday	mvpa_avg	6	15	26	55560	770	770s (~12.83 minutes)	56330	15H 38M 50S
1M029	Sunday	mvpa	1	15	32	55920	700	700s (~11.67 minutes)	56620	15H 43M 40S
1M029	Sunday	mvpa	2	15	54	57240	670	670s (~11.17 minutes)	57910	16H 5M 10S
1M029	Sunday	mvpa_avg	7	16	53	60780	1030	1030s (~17.17 minutes)	61810	17H 10M 10S
1M029	Sunday	mvpa	3	17	10	61800	1030	1030s (~17.17 minutes)	62830	17H 27M 10S
1M029	Monday	mvpa_avg	1	6	58	25080	600	600s (~10 minutes)	25680	7H 8M 0S
1M029	Monday	sedentary	1	9	38	34680	1930	1930s (~32.17 minutes)	36610	10H 10M 10S
1M029	Monday	mvpa_avg	2	10	38	38280	720	720s (~12 minutes)	39000	10H 50M 0S
1M029	Monday	mvpa	1	10	44	38640	720	720s (~12 minutes)	39360	10H 56M 0S
1M029	Monday	mvpa_avg	3	11	40	42000	600	600s (~10 minutes)	42600	11H 50M 0S
1M029	Monday	mvpa_avg	4	12	4	43440	600	600s (~10 minutes)	44040	12H 14M 0S
1M029	Monday	mvpa_avg	5	12	21	44460	600	600s (~10 minutes)	45060	12H 31M 0S
1M029	Monday	mvpa_avg	6	12	46	45960	610	610s (~10.17 minutes)	46570	12H 56M 10S
1M029	Monday	mvpa	2	12	51	46260	610	610s (~10.17 minutes)	46870	13H 1M 10S
1M029	Monday	mvpa_avg	7	17	47	64020	600	600s (~10 minutes)	64620	17H 57M 0S
1M029	Tuesday	mvpa_avg	1	7	38	27480	600	600s (~10 minutes)	28080	7H 48M 0S
1M029	Tuesday	mvpa_avg	2	8	48	31680	840	840s (~14 minutes)	32520	9H 2M 0S
1M029	Tuesday	mvpa	1	9	10	33000	620	620s (~10.33 minutes)	33620	9H 20M 20S
1M029	Tuesday	mvpa	2	9	22	33720	820	820s (~13.67 minutes)	34540	9H 35M 40S
1M029	Tuesday	mvpa_avg	3	13	1	46860	730	730s (~12.17 minutes)	47590	13H 13M 10S
1M029	Tuesday	mvpa	3	13	25	48300	730	730s (~12.17 minutes)	49030	13H 37M 10S
1M029	Tuesday	mvpa_avg	4	13	50	49800	690	690s (~11.5 minutes)	50490	14H 1M 30S
1M029	Tuesday	mvpa	4	14	26	51960	690	690s (~11.5 minutes)	52650	14H 37M 30S
1M029	Tuesday	mvpa_avg	5	15	2	54120	600	600s (~10 minutes)	54720	15H 12M 0S
1M029	Tuesday	sedentary	1	20	12	72720	1810	1810s (~30.17 minutes)	74530	20H 42M 10S
1M029	Wednesday	sedentary	1	6	15	22500	2070	2070s (~34.5 minutes)	24570	6H 49M 30S
1M029	Wednesday	mvpa_avg	1	7	6	25560	990	990s (~16.5 minutes)	26550	7H 22M 30S
1M029	Wednesday	mvpa	1	7	12	25920	690	690s (~11.5 minutes)	26610	7H 23M 30S
1M029	Wednesday	mvpa	2	7	46	27960	650	650s (~10.83 minutes)	28610	7H 56M 50S
1M029	Wednesday	mvpa	3	8	1	28860	770	770s (~12.83 minutes)	29630	8H 13M 50S
1M029	Wednesday	mvpa	4	8	28	30480	680	680s (~11.33 minutes)	31160	8H 39M 20S
1M029	Wednesday	mvpa_avg	2	9	2	32520	660	660s (~11 minutes)	33180	9H 13M 0S
1M029	Wednesday	mvpa	5	9	23	33780	660	660s (~11 minutes)	34440	9H 34M 0S
1M029	Wednesday	sedentary	2	14	48	53280	1830	1830s (~30.5 minutes)	55110	15H 18M 30S
1M029	Wednesday	mvpa_avg	3	17	34	63240	600	600s (~10 minutes)	63840	17H 44M 0S
1M029	Wednesday	sedentary	3	18	24	66240	2010	2010s (~33.5 minutes)	68250	18H 57M 30S
1M029	Wednesday	mvpa_avg	4	19	13	69180	600	600s (~10 minutes)	69780	19H 23M 0S
1M029	Wednesday	sedentary	4	19	37	70620	1810	1810s (~30.17 minutes)	72430	20H 7M 10S
1M029	Wednesday	mvpa_avg	5	20	10	72600	600	600s (~10 minutes)	73200	20H 20M 0S
1M029	Thursday	mvpa_avg	1	7	27	26820	600	600s (~10 minutes)	27420	7H 37M 0S
1M035	Thursday	mvpa_avg	1	16	11	58260	600	600s (~10 minutes)	58860	16H 21M 0S
1M035	Thursday	sedentary	1	19	34	70440	2040	2040s (~34 minutes)	72480	20H 8M 0S
1M035	Thursday	sedentary	2	22	6	79560	1830	1830s (~30.5 minutes)	81390	22H 36M 30S
1M035	Friday	mvpa_avg	1	12	16	44160	600	600s (~10 minutes)	44760	12H 26M 0S
1M035	Friday	mvpa_avg	2	12	22	44520	600	600s (~10 minutes)	45120	12H 32M 0S
1M035	Friday	mvpa_avg	3	12	42	45720	600	600s (~10 minutes)	46320	12H 52M 0S
1M035	Friday	mvpa_avg	4	13	16	47760	600	600s (~10 minutes)	48360	13H 26M 0S
1M035	Friday	mvpa_avg	5	13	47	49620	600	600s (~10 minutes)	50220	13H 57M 0S
1M035	Friday	mvpa_avg	6	13	59	50340	600	600s (~10 minutes)	50940	14H 9M 0S
1M035	Friday	mvpa_avg	7	14	2	50520	600	600s (~10 minutes)	51120	14H 12M 0S
1M035	Friday	mvpa_avg	8	15	36	56160	600	600s (~10 minutes)	56760	15H 46M 0S
1M035	Friday	mvpa_avg	9	16	32	59520	660	660s (~11 minutes)	60180	16H 43M 0S
1M035	Friday	mvpa	1	16	37	59820	660	660s (~11 minutes)	60480	16H 48M 0S
1M035	Friday	sedentary	1	18	14	65640	2140	2140s (~35.67 minutes)	67780	18H 49M 40S
1M035	Friday	sedentary	2	20	19	73140	2040	2040s (~34 minutes)	75180	20H 53M 0S
1M035	Friday	sedentary	3	22	20	80400	1860	1860s (~31 minutes)	82260	22H 51M 0S
1M035	Saturday	mvpa_avg	1	13	0	46800	600	600s (~10 minutes)	47400	13H 10M 0S
1M035	Saturday	mvpa_avg	2	13	20	48000	600	600s (~10 minutes)	48600	13H 30M 0S
1M035	Saturday	mvpa_avg	3	15	23	55380	600	600s (~10 minutes)	55980	15H 33M 0S
1M035	Saturday	mvpa_avg	4	16	28	59280	600	600s (~10 minutes)	59880	16H 38M 0S
1M035	Saturday	mvpa_avg	5	16	36	59760	600	600s (~10 minutes)	60360	16H 46M 0S
1M035	Saturday	mvpa_avg	6	16	45	60300	600	600s (~10 minutes)	60900	16H 55M 0S
1M035	Saturday	mvpa_avg	7	16	51	60660	600	600s (~10 minutes)	61260	17H 1M 0S
1M035	Saturday	mvpa_avg	8	17	28	62880	600	600s (~10 minutes)	63480	17H 38M 0S
1M035	Saturday	mvpa_avg	9	17	40	63600	600	600s (~10 minutes)	64200	17H 50M 0S
1M035	Saturday	mvpa_avg	10	17	44	63840	600	600s (~10 minutes)	64440	17H 54M 0S
1M035	Saturday	sedentary	1	19	9	68940	1820	1820s (~30.33 minutes)	70760	19H 39M 20S
1M035	Saturday	mvpa_avg	11	19	49	71340	600	600s (~10 minutes)	71940	19H 59M 0S
1M035	Saturday	mvpa_avg	12	20	8	72480	600	600s (~10 minutes)	73080	20H 18M 0S
1M035	Saturday	mvpa_avg	13	20	14	72840	600	600s (~10 minutes)	73440	20H 24M 0S
1M035	Saturday	mvpa_avg	14	20	53	75180	600	600s (~10 minutes)	75780	21H 3M 0S
1M035	Saturday	sedentary	2	21	34	77640	1840	1840s (~30.67 minutes)	79480	22H 4M 40S
1M035	Saturday	sedentary	3	22	15	80100	1850	1850s (~30.83 minutes)	81950	22H 45M 50S
1M035	Sunday	mvpa_avg	1	7	50	28200	600	600s (~10 minutes)	28800	8H 0M 0S
1M035	Sunday	mvpa_avg	2	8	24	30240	650	650s (~10.83 minutes)	30890	8H 34M 50S
1M035	Sunday	mvpa	1	8	42	31320	650	650s (~10.83 minutes)	31970	8H 52M 50S
1M035	Sunday	mvpa_avg	3	9	35	34500	600	600s (~10 minutes)	35100	9H 45M 0S
1M035	Sunday	mvpa_avg	4	10	9	36540	600	600s (~10 minutes)	37140	10H 19M 0S
1M035	Sunday	mvpa_avg	5	10	22	37320	600	600s (~10 minutes)	37920	10H 32M 0S
1M035	Sunday	mvpa_avg	6	10	34	38040	600	600s (~10 minutes)	38640	10H 44M 0S
1M035	Sunday	mvpa_avg	7	10	37	38220	600	600s (~10 minutes)	38820	10H 47M 0S
1M035	Sunday	mvpa_avg	8	11	39	41940	600	600s (~10 minutes)	42540	11H 49M 0S
1M035	Sunday	mvpa_avg	9	11	44	42240	600	600s (~10 minutes)	42840	11H 54M 0S
1M035	Sunday	mvpa_avg	10	12	4	43440	600	600s (~10 minutes)	44040	12H 14M 0S
1M035	Sunday	mvpa_avg	11	12	28	44880	600	600s (~10 minutes)	45480	12H 38M 0S
1M035	Sunday	mvpa_avg	12	12	49	46140	600	600s (~10 minutes)	46740	12H 59M 0S
1M035	Sunday	mvpa_avg	13	12	52	46320	600	600s (~10 minutes)	46920	13H 2M 0S
1M035	Sunday	mvpa_avg	14	13	10	47400	610	610s (~10.17 minutes)	48010	13H 20M 10S
1M035	Sunday	mvpa	2	13	23	48180	610	610s (~10.17 minutes)	48790	13H 33M 10S
1M035	Sunday	mvpa_avg	15	13	54	50040	600	600s (~10 minutes)	50640	14H 4M 0S
1M035	Sunday	mvpa_avg	16	14	19	51540	600	600s (~10 minutes)	52140	14H 29M 0S
1M035	Sunday	mvpa_avg	17	14	24	51840	600	600s (~10 minutes)	52440	14H 34M 0S
1M035	Sunday	mvpa_avg	18	14	42	52920	600	600s (~10 minutes)	53520	14H 52M 0S
1M035	Sunday	mvpa_avg	19	15	5	54300	600	600s (~10 minutes)	54900	15H 15M 0S
1M035	Sunday	mvpa_avg	20	15	7	54420	600	600s (~10 minutes)	55020	15H 17M 0S
1M035	Sunday	mvpa_avg	21	15	20	55200	600	600s (~10 minutes)	55800	15H 30M 0S
1M035	Sunday	mvpa_avg	22	15	25	55500	600	600s (~10 minutes)	56100	15H 35M 0S
1M035	Sunday	mvpa_avg	23	15	53	57180	600	600s (~10 minutes)	57780	16H 3M 0S
1M035	Sunday	mvpa_avg	24	16	23	58980	600	600s (~10 minutes)	59580	16H 33M 0S
1M035	Sunday	sedentary	1	17	46	63960	1930	1930s (~32.17 minutes)	65890	18H 18M 10S
1M035	Sunday	sedentary	2	21	5	75900	2090	2090s (~34.83 minutes)	77990	21H 39M 50S
1M035	Monday	mvpa_avg	1	8	4	29040	600	600s (~10 minutes)	29640	8H 14M 0S
1M035	Monday	mvpa_avg	2	12	36	45360	600	600s (~10 minutes)	45960	12H 46M 0S
1M035	Monday	mvpa_avg	3	12	58	46680	600	600s (~10 minutes)	47280	13H 8M 0S
1M035	Monday	mvpa_avg	4	13	2	46920	600	600s (~10 minutes)	47520	13H 12M 0S
1M035	Monday	mvpa_avg	5	13	33	48780	600	600s (~10 minutes)	49380	13H 43M 0S
1M035	Monday	mvpa_avg	6	13	44	49440	600	600s (~10 minutes)	50040	13H 54M 0S
1M035	Monday	mvpa_avg	7	13	47	49620	600	600s (~10 minutes)	50220	13H 57M 0S
1M035	Monday	mvpa_avg	8	14	3	50580	600	600s (~10 minutes)	51180	14H 13M 0S
1M035	Monday	mvpa_avg	9	14	37	52620	600	600s (~10 minutes)	53220	14H 47M 0S
1M035	Monday	mvpa_avg	10	16	12	58320	600	600s (~10 minutes)	58920	16H 22M 0S
1M035	Monday	sedentary	1	19	4	68640	1930	1930s (~32.17 minutes)	70570	19H 36M 10S
1M035	Tuesday	mvpa_avg	1	7	50	28200	600	600s (~10 minutes)	28800	8H 0M 0S
1M035	Tuesday	sedentary	1	11	38	41880	1860	1860s (~31 minutes)	43740	12H 9M 0S
1M035	Tuesday	sedentary	2	14	37	52620	1880	1880s (~31.33 minutes)	54500	15H 8M 20S
1M035	Tuesday	sedentary	3	16	59	61140	2030	2030s (~33.83 minutes)	63170	17H 32M 50S
1M035	Tuesday	mvpa_avg	2	18	8	65280	730	730s (~12.17 minutes)	66010	18H 20M 10S
1M035	Tuesday	mvpa	1	18	14	65640	730	730s (~12.17 minutes)	66370	18H 26M 10S
1M035	Tuesday	mvpa_avg	3	19	0	68400	600	600s (~10 minutes)	69000	19H 10M 0S
1M035	Tuesday	mvpa_avg	4	19	17	69420	600	600s (~10 minutes)	70020	19H 27M 0S
1M035	Tuesday	mvpa_avg	5	19	24	69840	630	630s (~10.5 minutes)	70470	19H 34M 30S
1M035	Tuesday	mvpa	2	19	40	70800	630	630s (~10.5 minutes)	71430	19H 50M 30S
1M035	Wednesday	mvpa_avg	1	7	38	27480	600	600s (~10 minutes)	28080	7H 48M 0S
1M035	Wednesday	mvpa_avg	2	11	4	39840	600	600s (~10 minutes)	40440	11H 14M 0S
1M035	Wednesday	mvpa_avg	3	12	5	43500	600	600s (~10 minutes)	44100	12H 15M 0S
1M035	Wednesday	mvpa_avg	4	12	18	44280	600	600s (~10 minutes)	44880	12H 28M 0S
1M035	Wednesday	mvpa_avg	5	12	35	45300	600	600s (~10 minutes)	45900	12H 45M 0S
1M035	Wednesday	mvpa_avg	6	12	59	46740	600	600s (~10 minutes)	47340	13H 9M 0S
1M035	Wednesday	sedentary	1	16	29	59340	1970	1970s (~32.83 minutes)	61310	17H 1M 50S
1M035	Wednesday	mvpa_avg	7	17	48	64080	640	640s (~10.67 minutes)	64720	17H 58M 40S
1M035	Wednesday	mvpa	1	18	6	65160	640	640s (~10.67 minutes)	65800	18H 16M 40S
1M035	Wednesday	mvpa_avg	8	18	52	67920	760	760s (~12.67 minutes)	68680	19H 4M 40S
1M035	Wednesday	mvpa	2	18	57	68220	760	760s (~12.67 minutes)	68980	19H 9M 40S
1M035	Wednesday	sedentary	2	19	37	70620	1940	1940s (~32.33 minutes)	72560	20H 9M 20S
1M035	Wednesday	mvpa_avg	9	21	30	77400	600	600s (~10 minutes)	78000	21H 40M 0S
1M035	Wednesday	sedentary	3	21	49	78540	1980	1980s (~33 minutes)	80520	22H 22M 0S
1M036	Friday	mvpa_avg	1	12	27	44820	620	620s (~10.33 minutes)	45440	12H 37M 20S
1M036	Friday	mvpa	1	12	33	45180	620	620s (~10.33 minutes)	45800	12H 43M 20S
1M036	Friday	mvpa_avg	2	12	51	46260	600	600s (~10 minutes)	46860	13H 1M 0S
1M036	Friday	mvpa_avg	3	14	7	50820	600	600s (~10 minutes)	51420	14H 17M 0S
1M036	Friday	sedentary	1	14	44	53040	2010	2010s (~33.5 minutes)	55050	15H 17M 30S
1M036	Friday	sedentary	2	15	44	56640	2150	2150s (~35.83 minutes)	58790	16H 19M 50S
1M036	Friday	mvpa_avg	4	17	48	64080	600	600s (~10 minutes)	64680	17H 58M 0S
1M036	Friday	mvpa_avg	5	17	55	64500	600	600s (~10 minutes)	65100	18H 5M 0S
1M036	Friday	mvpa_avg	6	18	28	66480	600	600s (~10 minutes)	67080	18H 38M 0S
1M036	Friday	mvpa_avg	7	18	55	68100	600	600s (~10 minutes)	68700	19H 5M 0S
1M036	Friday	sedentary	3	21	51	78660	2070	2070s (~34.5 minutes)	80730	22H 25M 30S
1M036	Saturday	mvpa_avg	1	9	6	32760	600	600s (~10 minutes)	33360	9H 16M 0S
1M036	Saturday	mvpa_avg	2	9	56	35760	600	600s (~10 minutes)	36360	10H 6M 0S
1M036	Saturday	mvpa_avg	3	10	11	36660	600	600s (~10 minutes)	37260	10H 21M 0S
1M036	Saturday	mvpa_avg	4	10	53	39180	600	600s (~10 minutes)	39780	11H 3M 0S
1M036	Saturday	mvpa_avg	5	11	12	40320	600	600s (~10 minutes)	40920	11H 22M 0S
1M036	Saturday	mvpa_avg	6	11	18	40680	600	600s (~10 minutes)	41280	11H 28M 0S
1M036	Saturday	mvpa_avg	7	12	7	43620	600	600s (~10 minutes)	44220	12H 17M 0S
1M036	Saturday	mvpa_avg	8	13	8	47280	600	600s (~10 minutes)	47880	13H 18M 0S
1M036	Saturday	sedentary	1	14	43	52980	1910	1910s (~31.83 minutes)	54890	15H 14M 50S
1M036	Saturday	mvpa_avg	9	16	56	60960	600	600s (~10 minutes)	61560	17H 6M 0S
1M036	Saturday	mvpa_avg	10	19	16	69360	600	600s (~10 minutes)	69960	19H 26M 0S
1M036	Saturday	sedentary	2	22	12	79920	1850	1850s (~30.83 minutes)	81770	22H 42M 50S
1M036	Sunday	sedentary	1	7	31	27060	1930	1930s (~32.17 minutes)	28990	8H 3M 10S
1M036	Sunday	mvpa_avg	1	10	25	37500	600	600s (~10 minutes)	38100	10H 35M 0S
1M036	Sunday	sedentary	2	14	54	53640	2140	2140s (~35.67 minutes)	55780	15H 29M 40S
1M036	Sunday	sedentary	3	16	44	60240	2100	2100s (~35 minutes)	62340	17H 19M 0S
1M036	Sunday	sedentary	4	21	27	77220	1860	1860s (~31 minutes)	79080	21H 58M 0S
1M036	Monday	mvpa_avg	1	7	45	27900	770	770s (~12.83 minutes)	28670	7H 57M 50S
1M036	Monday	mvpa	1	7	59	28740	770	770s (~12.83 minutes)	29510	8H 11M 50S
1M036	Monday	mvpa_avg	2	8	45	31500	610	610s (~10.17 minutes)	32110	8H 55M 10S
1M036	Monday	mvpa	2	8	52	31920	610	610s (~10.17 minutes)	32530	9H 2M 10S
1M036	Monday	mvpa_avg	3	9	2	32520	610	610s (~10.17 minutes)	33130	9H 12M 10S
1M036	Monday	mvpa	3	9	7	32820	610	610s (~10.17 minutes)	33430	9H 17M 10S
1M036	Monday	mvpa_avg	4	9	26	33960	600	600s (~10 minutes)	34560	9H 36M 0S
1M036	Monday	mvpa_avg	5	9	39	34740	600	600s (~10 minutes)	35340	9H 49M 0S
1M036	Monday	sedentary	1	11	37	41820	1860	1860s (~31 minutes)	43680	12H 8M 0S
1M036	Monday	sedentary	2	12	27	44820	1950	1950s (~32.5 minutes)	46770	12H 59M 30S
1M036	Monday	mvpa_avg	6	13	15	47700	600	600s (~10 minutes)	48300	13H 25M 0S
1M036	Monday	mvpa_avg	7	17	30	63000	600	600s (~10 minutes)	63600	17H 40M 0S
1M036	Monday	mvpa_avg	8	17	45	63900	600	600s (~10 minutes)	64500	17H 55M 0S
1M036	Monday	mvpa_avg	9	18	7	65220	600	600s (~10 minutes)	65820	18H 17M 0S
1M036	Monday	sedentary	3	19	1	68460	2030	2030s (~33.83 minutes)	70490	19H 34M 50S
1M036	Tuesday	mvpa_avg	1	9	35	34500	630	630s (~10.5 minutes)	35130	9H 45M 30S
1M036	Tuesday	mvpa	1	9	42	34920	630	630s (~10.5 minutes)	35550	9H 52M 30S
1M036	Tuesday	mvpa_avg	2	10	9	36540	600	600s (~10 minutes)	37140	10H 19M 0S
1M036	Tuesday	mvpa_avg	3	11	11	40260	620	620s (~10.33 minutes)	40880	11H 21M 20S
1M036	Tuesday	mvpa	2	11	17	40620	620	620s (~10.33 minutes)	41240	11H 27M 20S
1M036	Tuesday	mvpa_avg	4	13	5	47100	600	600s (~10 minutes)	47700	13H 15M 0S
1M036	Tuesday	sedentary	2	15	50	57000	1870	1870s (~31.17 minutes)	58870	16H 21M 10S
1M036	Tuesday	sedentary	3	16	48	60480	1910	1910s (~31.83 minutes)	62390	17H 19M 50S
1M036	Tuesday	mvpa_avg	5	17	52	64320	600	600s (~10 minutes)	64920	18H 2M 0S
1M036	Tuesday	mvpa_avg	6	19	27	70020	600	600s (~10 minutes)	70620	19H 37M 0S
1M036	Tuesday	mvpa_avg	7	19	30	70200	600	600s (~10 minutes)	70800	19H 40M 0S
1M036	Tuesday	mvpa_avg	8	20	3	72180	600	600s (~10 minutes)	72780	20H 13M 0S
1M036	Tuesday	sedentary	4	21	39	77940	2190	2190s (~36.5 minutes)	80130	22H 15M 30S
1M036	Tuesday	sedentary	5	23	10	83400	1990	1990s (~33.17 minutes)	85390	23H 43M 10S
1M036	Wednesday	mvpa_avg	1	8	1	28860	810	810s (~13.5 minutes)	29670	8H 14M 30S
1M036	Wednesday	mvpa	1	8	7	29220	810	810s (~13.5 minutes)	30030	8H 20M 30S
1M036	Wednesday	mvpa_avg	2	9	43	34980	810	810s (~13.5 minutes)	35790	9H 56M 30S
1M036	Wednesday	mvpa	2	9	52	35520	810	810s (~13.5 minutes)	36330	10H 5M 30S
1M036	Wednesday	sedentary	1	16	47	60420	1840	1840s (~30.67 minutes)	62260	17H 17M 40S
1M036	Wednesday	mvpa_avg	3	19	16	69360	600	600s (~10 minutes)	69960	19H 26M 0S
1M036	Wednesday	sedentary	2	20	54	75240	1810	1810s (~30.17 minutes)	77050	21H 24M 10S
1M036	Wednesday	sedentary	3	23	16	83760	1930	1930s (~32.17 minutes)	85690	23H 48M 10S
1M036	Thursday	sedentary	1	7	46	27960	1890	1890s (~31.5 minutes)	29850	8H 17M 30S
1M036	Thursday	mvpa_avg	1	9	34	34440	610	610s (~10.17 minutes)	35050	9H 44M 10S
1M036	Thursday	mvpa	1	9	41	34860	610	610s (~10.17 minutes)	35470	9H 51M 10S
1M036	Thursday	mvpa_avg	2	10	55	39300	600	600s (~10 minutes)	39900	11H 5M 0S
1M036	Thursday	mvpa_avg	3	11	10	40200	600	600s (~10 minutes)	40800	11H 20M 0S
1M036	Thursday	sedentary	2	14	54	53640	1870	1870s (~31.17 minutes)	55510	15H 25M 10S
1M036	Thursday	sedentary	3	21	46	78360	2060	2060s (~34.33 minutes)	80420	22H 20M 20S
1M037	Monday	mvpa_avg	4	16	15	58500	600	600s (~10 minutes)	59100	16H 25M 0S
1M037	Tuesday	sedentary	1	8	15	29700	1820	1820s (~30.33 minutes)	31520	8H 45M 20S
1M037	Tuesday	mvpa_avg	1	9	43	34980	710	710s (~11.83 minutes)	35690	9H 54M 50S
1M037	Tuesday	mvpa	1	9	46	35160	610	610s (~10.17 minutes)	35770	9H 56M 10S
1M037	Tuesday	mvpa	2	10	2	36120	610	610s (~10.17 minutes)	36730	10H 12M 10S
1M037	Tuesday	mvpa	3	10	13	36780	640	640s (~10.67 minutes)	37420	10H 23M 40S
1M037	Tuesday	mvpa	4	10	42	38520	650	650s (~10.83 minutes)	39170	10H 52M 50S
1M037	Tuesday	mvpa_avg	2	10	57	39420	600	600s (~10 minutes)	40020	11H 7M 0S
1M037	Tuesday	mvpa_avg	3	12	1	43260	600	600s (~10 minutes)	43860	12H 11M 0S
1M037	Tuesday	sedentary	2	14	12	51120	1890	1890s (~31.5 minutes)	53010	14H 43M 30S
1M037	Tuesday	sedentary	3	15	35	56100	2030	2030s (~33.83 minutes)	58130	16H 8M 50S
1M037	Wednesday	mvpa_avg	1	8	28	30480	600	600s (~10 minutes)	31080	8H 38M 0S
1M037	Wednesday	mvpa_avg	2	8	35	30900	600	600s (~10 minutes)	31500	8H 45M 0S
1M037	Wednesday	mvpa_avg	3	9	27	34020	600	600s (~10 minutes)	34620	9H 37M 0S
1M037	Wednesday	mvpa_avg	4	9	41	34860	600	600s (~10 minutes)	35460	9H 51M 0S
1M037	Wednesday	mvpa_avg	5	10	38	38280	600	600s (~10 minutes)	38880	10H 48M 0S
1M037	Wednesday	mvpa_avg	6	11	7	40020	600	600s (~10 minutes)	40620	11H 17M 0S
1M037	Wednesday	mvpa_avg	7	11	10	40200	600	600s (~10 minutes)	40800	11H 20M 0S
1M037	Wednesday	sedentary	1	11	51	42660	1840	1840s (~30.67 minutes)	44500	12H 21M 40S
1M037	Wednesday	mvpa_avg	8	12	24	44640	600	600s (~10 minutes)	45240	12H 34M 0S
1M037	Wednesday	mvpa_avg	9	13	11	47460	600	600s (~10 minutes)	48060	13H 21M 0S
1M037	Wednesday	sedentary	2	15	17	55020	1910	1910s (~31.83 minutes)	56930	15H 48M 50S
1M037	Wednesday	mvpa_avg	10	17	5	61500	600	600s (~10 minutes)	62100	17H 15M 0S
1M037	Wednesday	mvpa_avg	11	20	36	74160	600	600s (~10 minutes)	74760	20H 46M 0S
1M037	Wednesday	sedentary	3	22	20	80400	1890	1890s (~31.5 minutes)	82290	22H 51M 30S
1M037	Thursday	mvpa_avg	1	13	3	46980	600	600s (~10 minutes)	47580	13H 13M 0S
1M037	Thursday	sedentary	1	14	12	51120	1910	1910s (~31.83 minutes)	53030	14H 43M 50S
1M037	Thursday	sedentary	2	16	12	58320	2070	2070s (~34.5 minutes)	60390	16H 46M 30S
1M037	Thursday	sedentary	3	17	9	61740	2220	2220s (~37 minutes)	63960	17H 46M 0S
1M037	Thursday	mvpa_avg	2	18	31	66660	600	600s (~10 minutes)	67260	18H 41M 0S
1M037	Thursday	mvpa_avg	3	21	2	75720	600	600s (~10 minutes)	76320	21H 12M 0S
1M037	Friday	mvpa_avg	2	6	1	21660	680	680s (~11.33 minutes)	22340	6H 12M 20S
1M037	Friday	mvpa	1	6	7	22020	640	640s (~10.67 minutes)	22660	6H 17M 40S
1M037	Friday	mvpa	2	6	25	23100	640	640s (~10.67 minutes)	23740	6H 35M 40S
1M037	Friday	mvpa_avg	3	6	44	24240	600	600s (~10 minutes)	24840	6H 54M 0S
1M037	Friday	mvpa_avg	4	7	29	26940	690	690s (~11.5 minutes)	27630	7H 40M 30S
1M037	Friday	mvpa	3	7	40	27600	690	690s (~11.5 minutes)	28290	7H 51M 30S
1M037	Friday	mvpa_avg	5	8	0	28800	630	630s (~10.5 minutes)	29430	8H 10M 30S
1M037	Friday	mvpa	4	8	7	29220	630	630s (~10.5 minutes)	29850	8H 17M 30S
1M037	Friday	sedentary	1	8	49	31740	1820	1820s (~30.33 minutes)	33560	9H 19M 20S
1M037	Friday	mvpa_avg	6	9	45	35100	670	670s (~11.17 minutes)	35770	9H 56M 10S
1M037	Friday	mvpa	5	9	49	35340	670	670s (~11.17 minutes)	36010	10H 0M 10S
1M037	Friday	mvpa_avg	7	10	7	36420	600	600s (~10 minutes)	37020	10H 17M 0S
1M037	Friday	mvpa_avg	8	12	6	43560	600	600s (~10 minutes)	44160	12H 16M 0S
1M037	Friday	mvpa_avg	9	13	8	47280	600	600s (~10 minutes)	47880	13H 18M 0S
1M037	Friday	sedentary	2	15	26	55560	2280	2280s (~38 minutes)	57840	16H 4M 0S
1M037	Friday	sedentary	3	16	45	60300	1810	1810s (~30.17 minutes)	62110	17H 15M 10S
1M037	Friday	mvpa_avg	10	18	17	65820	600	600s (~10 minutes)	66420	18H 27M 0S
1M037	Friday	mvpa_avg	11	20	2	72120	600	600s (~10 minutes)	72720	20H 12M 0S
1M037	Saturday	mvpa_avg	1	15	36	56160	600	600s (~10 minutes)	56760	15H 46M 0S
1M037	Saturday	mvpa_avg	2	17	38	63480	600	600s (~10 minutes)	64080	17H 48M 0S
1M037	Saturday	sedentary	1	20	49	74940	1900	1900s (~31.67 minutes)	76840	21H 20M 40S
1M037	Sunday	mvpa_avg	1	8	9	29340	600	600s (~10 minutes)	29940	8H 19M 0S
1M037	Sunday	mvpa_avg	2	8	17	29820	600	600s (~10 minutes)	30420	8H 27M 0S
1M037	Sunday	sedentary	1	10	1	36060	1820	1820s (~30.33 minutes)	37880	10H 31M 20S
1M037	Sunday	sedentary	2	10	40	38400	2160	2160s (~36 minutes)	40560	11H 16M 0S
1M037	Sunday	sedentary	3	14	33	52380	1840	1840s (~30.67 minutes)	54220	15H 3M 40S
1M037	Monday	mvpa_avg	1	9	23	33780	600	600s (~10 minutes)	34380	9H 33M 0S
1M037	Monday	mvpa_avg	2	10	45	38700	600	600s (~10 minutes)	39300	10H 55M 0S
1M037	Monday	mvpa_avg	3	12	8	43680	600	600s (~10 minutes)	44280	12H 18M 0S
1M040	Thursday	mvpa_avg	1	12	14	44040	600	600s (~10 minutes)	44640	12H 24M 0S
1M040	Thursday	sedentary	1	13	6	47160	1900	1900s (~31.67 minutes)	49060	13H 37M 40S
1M040	Thursday	mvpa_avg	2	14	11	51060	600	600s (~10 minutes)	51660	14H 21M 0S
1M040	Thursday	mvpa_avg	3	14	49	53340	600	600s (~10 minutes)	53940	14H 59M 0S
1M040	Thursday	mvpa_avg	4	15	0	54000	600	600s (~10 minutes)	54600	15H 10M 0S
1M040	Thursday	sedentary	2	17	41	63660	1940	1940s (~32.33 minutes)	65600	18H 13M 20S
1M040	Thursday	mvpa_avg	5	18	32	66720	600	600s (~10 minutes)	67320	18H 42M 0S
1M040	Thursday	mvpa_avg	6	18	55	68100	600	600s (~10 minutes)	68700	19H 5M 0S
1M040	Thursday	mvpa_avg	7	19	27	70020	600	600s (~10 minutes)	70620	19H 37M 0S
1M040	Thursday	sedentary	3	20	46	74760	1960	1960s (~32.67 minutes)	76720	21H 18M 40S
1M040	Friday	mvpa_avg	1	7	17	26220	600	600s (~10 minutes)	26820	7H 27M 0S
1M040	Friday	mvpa_avg	2	7	44	27840	800	800s (~13.33 minutes)	28640	7H 57M 20S
1M040	Friday	mvpa	1	7	51	28260	730	730s (~12.17 minutes)	28990	8H 3M 10S
1M040	Friday	mvpa	2	8	27	30420	670	670s (~11.17 minutes)	31090	8H 38M 10S
1M040	Friday	mvpa_avg	3	9	25	33900	600	600s (~10 minutes)	34500	9H 35M 0S
1M040	Friday	mvpa_avg	4	10	15	36900	600	600s (~10 minutes)	37500	10H 25M 0S
1M040	Friday	mvpa_avg	5	10	36	38160	600	600s (~10 minutes)	38760	10H 46M 0S
1M040	Friday	mvpa_avg	6	10	54	39240	600	600s (~10 minutes)	39840	11H 4M 0S
1M040	Friday	sedentary	1	11	27	41220	2330	2330s (~38.83 minutes)	43550	12H 5M 50S
1M040	Friday	mvpa_avg	7	15	13	54780	600	600s (~10 minutes)	55380	15H 23M 0S
1M040	Friday	mvpa_avg	8	15	47	56820	600	600s (~10 minutes)	57420	15H 57M 0S
1M040	Friday	mvpa_avg	9	16	49	60540	600	600s (~10 minutes)	61140	16H 59M 0S
1M040	Friday	mvpa_avg	10	16	54	60840	600	600s (~10 minutes)	61440	17H 4M 0S
1M040	Friday	mvpa_avg	11	17	24	62640	600	600s (~10 minutes)	63240	17H 34M 0S
1M040	Friday	mvpa_avg	12	17	39	63540	600	600s (~10 minutes)	64140	17H 49M 0S
1M040	Friday	mvpa_avg	13	17	50	64200	600	600s (~10 minutes)	64800	18H 0M 0S
1M040	Friday	mvpa_avg	14	18	3	64980	600	600s (~10 minutes)	65580	18H 13M 0S
1M040	Friday	mvpa_avg	15	18	34	66840	600	600s (~10 minutes)	67440	18H 44M 0S
1M040	Friday	mvpa_avg	16	18	55	68100	600	600s (~10 minutes)	68700	19H 5M 0S
1M040	Friday	mvpa_avg	17	19	13	69180	600	600s (~10 minutes)	69780	19H 23M 0S
1M040	Friday	mvpa_avg	18	19	28	70080	600	600s (~10 minutes)	70680	19H 38M 0S
1M040	Friday	mvpa_avg	19	19	36	70560	600	600s (~10 minutes)	71160	19H 46M 0S
1M040	Friday	mvpa_avg	20	19	41	70860	600	600s (~10 minutes)	71460	19H 51M 0S
1M040	Friday	mvpa_avg	21	20	11	72660	600	600s (~10 minutes)	73260	20H 21M 0S
1M040	Friday	mvpa_avg	22	20	40	74400	600	600s (~10 minutes)	75000	20H 50M 0S
1M040	Saturday	mvpa_avg	1	7	43	27780	990	990s (~16.5 minutes)	28770	7H 59M 30S
1M040	Saturday	mvpa	1	7	49	28140	760	760s (~12.67 minutes)	28900	8H 1M 40S
1M040	Saturday	mvpa	2	8	19	29940	640	640s (~10.67 minutes)	30580	8H 29M 40S
1M040	Saturday	mvpa	3	8	36	30960	790	790s (~13.17 minutes)	31750	8H 49M 10S
1M040	Saturday	mvpa_avg	2	9	7	32820	770	770s (~12.83 minutes)	33590	9H 19M 50S
1M040	Saturday	mvpa	4	9	14	33240	770	770s (~12.83 minutes)	34010	9H 26M 50S
1M040	Saturday	mvpa_avg	3	9	38	34680	600	600s (~10 minutes)	35280	9H 48M 0S
1M040	Saturday	mvpa_avg	4	9	50	35400	620	620s (~10.33 minutes)	36020	10H 0M 20S
1M040	Saturday	mvpa	5	9	54	35640	620	620s (~10.33 minutes)	36260	10H 4M 20S
1M040	Saturday	mvpa_avg	5	10	21	37260	600	600s (~10 minutes)	37860	10H 31M 0S
1M040	Saturday	mvpa_avg	6	10	24	37440	600	600s (~10 minutes)	38040	10H 34M 0S
1M040	Saturday	mvpa_avg	7	11	53	42780	600	600s (~10 minutes)	43380	12H 3M 0S
1M040	Saturday	mvpa_avg	8	17	40	63600	600	600s (~10 minutes)	64200	17H 50M 0S
1M040	Saturday	mvpa_avg	9	17	59	64740	600	600s (~10 minutes)	65340	18H 9M 0S
1M040	Saturday	mvpa_avg	10	18	39	67140	600	600s (~10 minutes)	67740	18H 49M 0S
1M040	Saturday	mvpa_avg	11	18	53	67980	600	600s (~10 minutes)	68580	19H 3M 0S
1M040	Sunday	mvpa_avg	1	9	55	35700	600	600s (~10 minutes)	36300	10H 5M 0S
1M040	Sunday	mvpa_avg	2	12	7	43620	600	600s (~10 minutes)	44220	12H 17M 0S
1M040	Sunday	sedentary	1	14	15	51300	1930	1930s (~32.17 minutes)	53230	14H 47M 10S
1M040	Sunday	mvpa_avg	3	16	18	58680	670	670s (~11.17 minutes)	59350	16H 29M 10S
1M040	Sunday	mvpa	1	16	27	59220	670	670s (~11.17 minutes)	59890	16H 38M 10S
1M040	Sunday	sedentary	2	16	47	60420	2060	2060s (~34.33 minutes)	62480	17H 21M 20S
1M040	Sunday	mvpa_avg	4	17	44	63840	600	600s (~10 minutes)	64440	17H 54M 0S
1M040	Sunday	mvpa_avg	5	18	6	65160	600	600s (~10 minutes)	65760	18H 16M 0S
1M040	Sunday	sedentary	3	22	32	81120	1830	1830s (~30.5 minutes)	82950	23H 2M 30S
1M040	Monday	mvpa_avg	1	6	59	25140	600	600s (~10 minutes)	25740	7H 9M 0S
1M040	Monday	mvpa_avg	2	7	33	27180	600	600s (~10 minutes)	27780	7H 43M 0S
1M040	Monday	mvpa_avg	3	7	53	28380	600	600s (~10 minutes)	28980	8H 3M 0S
1M040	Monday	mvpa_avg	4	8	27	30420	600	600s (~10 minutes)	31020	8H 37M 0S
1M040	Monday	mvpa_avg	5	10	0	36000	600	600s (~10 minutes)	36600	10H 10M 0S
1M040	Monday	mvpa_avg	6	10	14	36840	600	600s (~10 minutes)	37440	10H 24M 0S
1M040	Monday	sedentary	1	12	37	45420	1860	1860s (~31 minutes)	47280	13H 8M 0S
1M040	Monday	mvpa_avg	7	17	2	61320	600	600s (~10 minutes)	61920	17H 12M 0S
1M040	Monday	mvpa_avg	8	17	23	62580	600	600s (~10 minutes)	63180	17H 33M 0S
1M040	Monday	mvpa_avg	9	18	14	65640	600	600s (~10 minutes)	66240	18H 24M 0S
1M040	Monday	mvpa_avg	10	18	18	65880	600	600s (~10 minutes)	66480	18H 28M 0S
1M040	Monday	sedentary	2	19	44	71040	1910	1910s (~31.83 minutes)	72950	20H 15M 50S
1M040	Monday	sedentary	3	21	22	76920	2040	2040s (~34 minutes)	78960	21H 56M 0S
1M040	Tuesday	mvpa_avg	1	8	19	29940	600	600s (~10 minutes)	30540	8H 29M 0S
1M040	Tuesday	mvpa_avg	2	8	39	31140	600	600s (~10 minutes)	31740	8H 49M 0S
1M040	Tuesday	mvpa_avg	3	9	0	32400	600	600s (~10 minutes)	33000	9H 10M 0S
1M040	Tuesday	mvpa_avg	4	9	39	34740	600	600s (~10 minutes)	35340	9H 49M 0S
1M040	Tuesday	mvpa_avg	5	10	16	36960	600	600s (~10 minutes)	37560	10H 26M 0S
1M040	Tuesday	mvpa_avg	6	11	18	40680	600	600s (~10 minutes)	41280	11H 28M 0S
1M040	Tuesday	mvpa_avg	7	11	35	41700	610	610s (~10.17 minutes)	42310	11H 45M 10S
1M040	Tuesday	mvpa	1	11	40	42000	610	610s (~10.17 minutes)	42610	11H 50M 10S
1M040	Tuesday	sedentary	1	12	11	43860	1810	1810s (~30.17 minutes)	45670	12H 41M 10S
1M040	Tuesday	mvpa_avg	8	12	52	46320	600	600s (~10 minutes)	46920	13H 2M 0S
[truncated: 516 more rows]
